# Supplementary material for: Magnesium hexacyanoferrate nanocatalysts attenuate chemodrug-induced cardiotoxicity through an anti-apoptosis mechanism driven by modulation of ferrous iron
Source: Nat Commun. 2022 Dec 15;13:7778. doi: 10.1038/s41467-022-35503-y (PMC9755285; doi:10.1038/s41467-022-35503-y)
Supplement: Supplementary file 4 — Source Data [file 41467_2022_35503_MOESM4_ESM.xlsx]

## Sheet: Figure 2c
Size distribution of MgHCF
diameter (nm)	percentage (%)
0.4	0
0.463	0
0.536	0
0.621	0
0.719	0
0.833	0
0.965	0
1.12	0
1.29	0
1.5	0
1.74	0
2.01	0
2.33	0
2.7	0
3.12	0
3.62	0
4.19	0
4.85	0
5.61	0
6.5	0
7.53	0
8.72	0
10.1	0
11.7	0
13.5	0
15.7	0
18.2	3.23
21	13.6
24.4	24
28.2	24.2
32.7	16.9
37.8	9.55
43.8	4.71
50.7	2.14
58.8	0.931
68.1	0.398
78.8	0.171
91.3	0.0741
106	0.0327
122	0.0148
142	0.00701
164	0.00363
190	0.0021
220	0.00127
255	0.000754
295	0.000464
342	0.000292
396	0.000179
459	9.83e-05
531	4.59e-05
615	1.64e-05
712	3.47e-06
825	1.7e-07
955	0
1110	0
1280	0
1480	0
1720	0
1990	0
2300	0
2670	0
3090	0
3580	0
4150	0
4800	3.06e-08
5560	6.12e-08
6440	3.06e-08
7460	0
8630	0

## Sheet: Figure 2d
XRD pattern of MgHCF
2theta (degree)	intensity (a.u.)
5	203.333
5.02	196.667
5.04	263.333
5.06	233.333
5.08	226.667
5.1	230
5.12	200
5.14	233.333
5.16	170
5.18	186.667
5.2	166.667
5.22	180
5.24	186.667
5.26	216.667
5.28	190
5.3	213.333
5.32	206.667
5.34	190
5.36	173.333
5.38	233.333
5.4	143.333
5.42	170
5.44	176.667
5.46	153.333
5.48	213.333
5.5	203.333
5.52	216.667
5.54	186.667
5.56	170
5.58	216.667
5.6	166.667
5.62	203.333
5.64	206.667
5.66	216.667
5.68	190
5.7	156.667
5.72	246.667
5.74	190
5.76	180
5.78	210
5.8	240
5.82	176.667
5.84	223.333
5.86	170
5.88	223.333
5.9	263.333
5.92	186.667
5.94	223.333
5.96	196.667
5.98	223.333
6	156.667
6.02	193.333
6.04	176.667
6.06	230
6.08	200
6.1	170
6.12	166.667
6.14	210
6.16	180
6.18	180
6.2	166.667
6.22	230
6.24	206.667
6.26	190
6.28	246.667
6.3	163.333
6.32	180
6.34	176.667
6.36	186.667
6.38	236.667
6.4	180
6.42	160
6.44	170
6.46	156.667
6.48	130
6.5	166.667
6.52	193.333
6.54	206.667
6.56	206.667
6.58	240
6.6	213.333
6.62	196.667
6.64	166.667
6.66	186.667
6.68	213.333
6.7	160
6.72	240
6.74	256.667
6.76	176.667
6.78	226.667
6.8	190
6.82	196.667
6.84	196.667
6.86	240
6.88	210
6.9	200
6.92	176.667
6.94	210
6.96	170
6.98	173.333
7	233.333
7.02	203.333
7.04	156.667
7.06	143.333
7.08	213.333
7.1	200
7.12	186.667
7.14	206.667
7.16	210
7.18	170
7.2	176.667
7.22	180
7.24	180
7.26	173.333
7.28	213.333
7.3	223.333
7.32	186.667
7.34	200
7.36	223.333
7.38	180
7.4	190
7.42	176.667
7.44	260
7.46	200
7.48	226.667
7.5	186.667
7.52	210
7.54	236.667
7.56	176.667
7.58	176.667
7.6	186.667
7.62	213.333
7.64	233.333
7.66	213.333
7.68	216.667
7.7	190
7.72	196.667
7.74	183.333
7.76	233.333
7.78	236.667
7.8	216.667
7.82	200
7.84	186.667
7.86	186.667
7.88	200
7.9	210
7.92	250
7.94	260
7.96	203.333
7.98	213.333
8	246.667
8.02	240
8.04	216.667
8.06	170
8.08	266.667
8.1	230
8.12	240
8.14	230
8.16	316.667
8.18	226.667
8.2	293.333
8.22	240
8.24	270
8.26	260
8.28	286.667
8.3	306.667
8.32	220
8.34	246.667
8.36	276.667
8.38	216.667
8.4	233.333
8.42	236.667
8.44	196.667
8.46	220
8.48	250
8.5	226.667
8.52	203.333
8.54	336.667
8.56	230
8.58	240
8.6	253.333
8.62	230
8.64	233.333
8.66	213.333
8.68	303.333
8.7	230
8.72	250
8.74	253.333
8.76	226.667
8.78	250
8.8	230
8.82	266.667
8.84	280
8.86	206.667
8.88	236.667
8.9	283.333
8.92	266.667
8.94	246.667
8.96	276.667
8.98	256.667
9	290
9.02	326.667
9.04	236.667
9.06	266.667
9.08	246.667
9.1	243.333
9.12	233.333
9.14	283.333
9.16	283.333
9.18	293.333
9.2	260
9.22	323.333
9.24	330
9.26	290
9.28	240
9.3	286.667
9.32	266.667
9.34	276.667
9.36	253.333
9.38	263.333
9.4	293.333
9.42	280
9.44	226.667
9.46	296.667
9.48	276.667
9.5	283.333
9.52	236.667
9.54	370
9.56	293.333
9.58	253.333
9.6	293.333
9.62	300
9.64	296.667
9.66	303.333
9.68	286.667
9.7	300
9.72	320
9.74	283.333
9.76	333.333
9.78	300
9.8	280
9.82	276.667
9.84	280
9.86	373.333
9.88	273.333
9.9	266.667
9.92	236.667
9.94	260
9.96	283.333
9.98	313.333
10	363.333
10.02	310
10.04	343.333
10.06	353.333
10.08	333.333
10.1	326.667
10.12	263.333
10.14	346.667
10.16	370
10.18	360
10.2	333.333
10.22	373.333
10.24	316.667
10.26	366.667
10.28	320
10.3	270
10.32	296.667
10.34	353.333
10.36	330
10.38	350
10.4	366.667
10.42	316.667
10.44	363.333
10.46	336.667
10.48	320
10.5	303.333
10.52	380
10.54	343.333
10.56	326.667
10.58	400
10.6	306.667
10.62	363.333
10.64	353.333
10.66	406.667
10.68	373.333
10.7	306.667
10.72	336.667
10.74	306.667
10.76	270
10.78	333.333
10.8	370
10.82	366.667
10.84	406.667
10.86	370
10.88	363.333
10.9	343.333
10.92	343.333
10.94	373.333
10.96	306.667
10.98	263.333
11	360
11.02	320
11.04	320
11.06	356.667
11.08	363.333
11.1	313.333
11.12	406.667
11.14	360
11.16	410
11.18	383.333
11.2	383.333
11.22	413.333
11.24	403.333
11.26	350
11.28	356.667
11.3	420
11.32	296.667
11.34	343.333
11.36	360
11.38	356.667
11.4	306.667
11.42	370
11.44	310
11.46	420
11.48	373.333
11.5	366.667
11.52	376.667
11.54	386.667
11.56	363.333
11.58	353.333
11.6	336.667
11.62	420
11.64	393.333
11.66	350
11.68	356.667
11.7	353.333
11.72	366.667
11.74	390
11.76	350
11.78	386.667
11.8	343.333
11.82	343.333
11.84	366.667
11.86	333.333
11.88	453.333
11.9	360
11.92	386.667
11.94	366.667
11.96	380
11.98	360
12	420
12.02	346.667
12.04	340
12.06	366.667
12.08	340
12.1	366.667
12.12	343.333
12.14	383.333
12.16	350
12.18	323.333
12.2	353.333
12.22	336.667
12.24	363.333
12.26	326.667
12.28	323.333
12.3	343.333
12.32	320
12.34	343.333
12.36	396.667
12.38	340
12.4	376.667
12.42	373.333
12.44	386.667
12.46	363.333
12.48	346.667
12.5	353.333
12.52	380
12.54	406.667
12.56	420
12.58	346.667
12.6	423.333
12.62	376.667
12.64	426.667
12.66	403.333
12.68	320
12.7	473.333
12.72	383.333
12.74	366.667
12.76	376.667
12.78	393.333
12.8	306.667
12.82	406.667
12.84	400
12.86	416.667
12.88	360
12.9	400
12.92	390
12.94	420
12.96	396.667
12.98	363.333
13	396.667
13.02	363.333
13.04	356.667
13.06	336.667
13.08	303.333
13.1	403.333
13.12	363.333
13.14	393.333
13.16	370
13.18	300
13.2	393.333
13.22	363.333
13.24	400
13.26	356.667
13.28	346.667
13.3	393.333
13.32	296.667
13.34	353.333
13.36	423.333
13.38	386.667
13.4	390
13.42	350
13.44	380
13.46	370
13.48	390
13.5	360
13.52	306.667
13.54	446.667
13.56	356.667
13.58	380
13.6	420
13.62	343.333
13.64	376.667
13.66	360
13.68	360
13.7	370
13.72	396.667
13.74	343.333
13.76	360
13.78	310
13.8	376.667
13.82	353.333
13.84	350
13.86	400
13.88	343.333
13.9	403.333
13.92	466.667
13.94	333.333
13.96	373.333
13.98	406.667
14	333.333
14.02	363.333
14.04	366.667
14.06	376.667
14.08	323.333
14.1	326.667
14.12	306.667
14.14	306.667
14.16	383.333
14.18	316.667
14.2	320
14.22	346.667
14.24	363.333
14.26	393.333
14.28	280
14.3	380
14.32	353.333
14.34	396.667
14.36	420
14.38	366.667
14.4	316.667
14.42	353.333
14.44	326.667
14.46	283.333
14.48	356.667
14.5	276.667
14.52	343.333
14.54	376.667
14.56	390
14.58	323.333
14.6	346.667
14.62	360
14.64	300
14.66	320
14.68	366.667
14.7	333.333
14.72	286.667
14.74	310
14.76	360
14.78	390
14.8	350
14.82	396.667
14.84	263.333
14.86	370
14.88	333.333
14.9	340
14.92	346.667
14.94	360
14.96	366.667
14.98	340
15	296.667
15.02	300
15.04	403.333
15.06	333.333
15.08	333.333
15.1	313.333
15.12	333.333
15.14	316.667
15.16	320
15.18	316.667
15.2	343.333
15.22	343.333
15.24	366.667
15.26	383.333
15.28	336.667
15.3	360
15.32	346.667
15.34	330
15.36	370
15.38	350
15.4	323.333
15.42	346.667
15.44	303.333
15.46	366.667
15.48	386.667
15.5	310
15.52	340
15.54	343.333
15.56	380
15.58	316.667
15.6	366.667
15.62	393.333
15.64	346.667
15.66	390
15.68	343.333
15.7	300
15.72	383.333
15.74	336.667
15.76	376.667
15.78	420
15.8	273.333
15.82	426.667
15.84	336.667
15.86	326.667
15.88	363.333
15.9	363.333
15.92	360
15.94	290
15.96	380
15.98	356.667
16	320
16.02	356.667
16.04	423.333
16.06	380
16.08	366.667
16.1	360
16.12	386.667
16.14	370
16.16	416.667
16.18	343.333
16.2	370
16.22	363.333
16.24	333.333
16.26	333.333
16.28	343.333
16.3	416.667
16.32	360
16.34	380
16.36	390
16.38	296.667
16.4	333.333
16.42	360
16.44	366.667
16.46	346.667
16.48	426.667
16.5	346.667
16.52	356.667
16.54	383.333
16.56	373.333
16.58	380
16.6	353.333
16.62	383.333
16.64	390
16.66	333.333
16.68	346.667
16.7	366.667
16.72	426.667
16.74	330
16.76	316.667
16.78	356.667
16.8	370
16.82	350
16.84	340
16.86	353.333
16.88	370
16.9	400
16.92	386.667
16.94	393.333
16.96	343.333
16.98	406.667
17	373.333
17.02	323.333
17.04	333.333
17.06	333.333
17.08	400
17.1	356.667
17.12	296.667
17.14	406.667
17.16	326.667
17.18	380
17.2	406.667
17.22	380
17.24	320
17.26	433.333
17.28	390
17.3	330
17.32	396.667
17.34	426.667
17.36	373.333
17.38	466.667
17.4	380
17.42	416.667
17.44	326.667
17.46	393.333
17.48	426.667
17.5	396.667
17.52	350
17.54	373.333
17.56	406.667
17.58	366.667
17.6	356.667
17.62	366.667
17.64	323.333
17.66	360
17.68	446.667
17.7	393.333
17.72	386.667
17.74	406.667
17.76	350
17.78	403.333
17.8	370
17.82	420
17.84	373.333
17.86	290
17.88	323.333
17.9	376.667
17.92	373.333
17.94	380
17.96	363.333
17.98	406.667
18	430
18.02	396.667
18.04	400
18.06	386.667
18.08	383.333
18.1	376.667
18.12	360
18.14	303.333
18.16	430
18.18	356.667
18.2	356.667
18.22	380
18.24	400
18.26	500
18.28	373.333
18.3	370
18.32	383.333
18.34	370
18.36	406.667
18.38	410
18.4	413.333
18.42	400
18.44	423.333
18.46	433.333
18.48	403.333
18.5	376.667
18.52	406.667
18.54	396.667
18.56	383.333
18.58	420
18.6	373.333
18.62	350
18.64	443.333
18.66	386.667
18.68	403.333
18.7	426.667
18.72	443.333
18.74	383.333
18.76	430
18.78	446.667
18.8	403.333
18.82	380
18.84	383.333
18.86	470
18.88	416.667
18.9	420
18.92	450
18.94	393.333
18.96	450
18.98	476.667
19	486.667
19.02	440
19.04	466.667
19.06	366.667
19.08	383.333
19.1	403.333
19.12	363.333
19.14	363.333
19.16	446.667
19.18	390
19.2	403.333
19.22	366.667
19.24	396.667
19.26	380
19.28	416.667
19.3	483.333
19.32	436.667
19.34	490
19.36	473.333
19.38	463.333
19.4	443.333
19.42	460
19.44	383.333
19.46	430
19.48	466.667
19.5	476.667
19.52	463.333
19.54	480
19.56	433.333
19.58	400
19.6	466.667
19.62	390
19.64	380
19.66	470
19.68	453.333
19.7	390
19.72	376.667
19.74	486.667
19.76	440
19.78	413.333
19.8	383.333
19.82	433.333
19.84	380
19.86	403.333
19.88	456.667
19.9	406.667
19.92	486.667
19.94	496.667
19.96	476.667
19.98	420
20	426.667
20.02	373.333
20.04	483.333
20.06	473.333
20.08	490
20.1	413.333
20.12	456.667
20.14	410
20.16	473.333
20.18	413.333
20.2	463.333
20.22	453.333
20.24	416.667
20.26	380
20.28	393.333
20.3	476.667
20.32	463.333
20.34	483.333
20.36	463.333
20.38	493.333
20.4	430
20.42	460
20.44	396.667
20.46	440
20.48	413.333
20.5	440
20.52	466.667
20.54	486.667
20.56	436.667
20.58	456.667
20.6	450
20.62	453.333
20.64	440
20.66	376.667
20.68	486.667
20.7	460
20.72	440
20.74	520
20.76	460
20.78	380
20.8	480
20.82	426.667
20.84	413.333
20.86	450
20.88	393.333
20.9	456.667
20.92	420
20.94	383.333
20.96	476.667
20.98	413.333
21	400
21.02	436.667
21.04	416.667
21.06	423.333
21.08	396.667
21.1	436.667
21.12	440
21.14	376.667
21.16	416.667
21.18	346.667
21.2	396.667
21.22	466.667
21.24	470
21.26	446.667
21.28	453.333
21.3	493.333
21.32	450
21.34	400
21.36	433.333
21.38	396.667
21.4	363.333
21.42	410
21.44	413.333
21.46	460
21.48	423.333
21.5	366.667
21.52	386.667
21.54	386.667
21.56	470
21.58	336.667
21.6	410
21.62	440
21.64	430
21.66	416.667
21.68	423.333
21.7	370
21.72	440
21.74	440
21.76	423.333
21.78	420
21.8	403.333
21.82	336.667
21.84	470
21.86	406.667
21.88	396.667
21.9	450
21.92	460
21.94	380
21.96	393.333
21.98	386.667
22	466.667
22.02	430
22.04	400
22.06	363.333
22.08	383.333
22.1	493.333
22.12	426.667
22.14	436.667
22.16	416.667
22.18	340
22.2	440
22.22	396.667
22.24	393.333
22.26	400
22.28	390
22.3	386.667
22.32	410
22.34	390
22.36	403.333
22.38	340
22.4	400
22.42	516.667
22.44	480
22.46	410
22.48	446.667
22.5	430
22.52	393.333
22.54	400
22.56	416.667
22.58	356.667
22.6	390
22.62	376.667
22.64	410
22.66	463.333
22.68	370
22.7	433.333
22.72	483.333
22.74	410
22.76	416.667
22.78	360
22.8	386.667
22.82	426.667
22.84	480
22.86	443.333
22.88	380
22.9	423.333
22.92	420
22.94	333.333
22.96	380
22.98	370
23	460
23.02	390
23.04	390
23.06	410
23.08	410
23.1	393.333
23.12	363.333
23.14	380
23.16	433.333
23.18	376.667
23.2	430
23.22	353.333
23.24	356.667
23.26	453.333
23.28	406.667
23.3	430
23.32	403.333
23.34	450
23.36	396.667
23.38	380
23.4	366.667
23.42	443.333
23.44	350
23.46	363.333
23.48	336.667
23.5	353.333
23.52	386.667
23.54	293.333
23.56	346.667
23.58	356.667
23.6	386.667
23.62	386.667
23.64	340
23.66	376.667
23.68	330
23.7	353.333
23.72	430
23.74	380
23.76	296.667
23.78	356.667
23.8	326.667
23.82	366.667
23.84	390
23.86	323.333
23.88	373.333
23.9	416.667
23.92	343.333
23.94	393.333
23.96	393.333
23.98	353.333
24	373.333
24.02	356.667
24.04	343.333
24.06	320
24.08	340
24.1	400
24.12	376.667
24.14	323.333
24.16	326.667
24.18	370
24.2	323.333
24.22	373.333
24.24	376.667
24.26	390
24.28	363.333
24.3	343.333
24.32	353.333
24.34	373.333
24.36	356.667
24.38	360
24.4	310
24.42	360
24.44	353.333
24.46	323.333
24.48	306.667
24.5	356.667
24.52	360
24.54	383.333
24.56	386.667
24.58	340
24.6	393.333
24.62	406.667
24.64	333.333
24.66	423.333
24.68	440
24.7	353.333
24.72	410
24.74	353.333
24.76	340
24.78	360
24.8	380
24.82	393.333
24.84	340
24.86	326.667
24.88	383.333
24.9	363.333
24.92	373.333
24.94	373.333
24.96	370
24.98	353.333
25	316.667
25.02	323.333
25.04	340
25.06	313.333
25.08	286.667
25.1	390
25.12	273.333
25.14	333.333
25.16	330
25.18	386.667
25.2	336.667
25.22	320
25.24	340
25.26	390
25.28	296.667
25.3	296.667
25.32	393.333
25.34	396.667
25.36	296.667
25.38	293.333
25.4	326.667
25.42	320
25.44	283.333
25.46	346.667
25.48	346.667
25.5	343.333
25.52	350
25.54	386.667
25.56	283.333
25.58	293.333
25.6	286.667
25.62	303.333
25.64	350
25.66	326.667
25.68	296.667
25.7	343.333
25.72	306.667
25.74	306.667
25.76	286.667
25.78	310
25.8	340
25.82	330
25.84	316.667
25.86	303.333
25.88	310
25.9	316.667
25.92	306.667
25.94	353.333
25.96	313.333
25.98	330
26	290
26.02	273.333
26.04	316.667
26.06	336.667
26.08	386.667
26.1	316.667
26.12	316.667
26.14	243.333
26.16	283.333
26.18	296.667
26.2	343.333
26.22	356.667
26.24	330
26.26	340
26.28	320
26.3	323.333
26.32	343.333
26.34	313.333
26.36	330
26.38	360
26.4	330
26.42	286.667
26.44	310
26.46	276.667
26.48	276.667
26.5	333.333
26.52	300
26.54	300
26.56	306.667
26.58	290
26.6	346.667
26.62	346.667
26.64	300
26.66	313.333
26.68	286.667
26.7	266.667
26.72	306.667
26.74	306.667
26.76	293.333
26.78	270
26.8	286.667
26.82	300
26.84	330
26.86	320
26.88	323.333
26.9	316.667
26.92	286.667
26.94	256.667
26.96	270
26.98	290
27	330
27.02	250
27.04	360
27.06	266.667
27.08	330
27.1	296.667
27.12	296.667
27.14	336.667
27.16	293.333
27.18	296.667
27.2	263.333
27.22	353.333
27.24	320
27.26	340
27.28	300
27.3	303.333
27.32	273.333
27.34	300
27.36	336.667
27.38	263.333
27.4	306.667
27.42	253.333
27.44	313.333
27.46	290
27.48	230
27.5	323.333
27.52	273.333
27.54	313.333
27.56	236.667
27.58	300
27.6	256.667
27.62	260
27.64	296.667
27.66	303.333
27.68	283.333
27.7	306.667
27.72	243.333
27.74	286.667
27.76	266.667
27.78	336.667
27.8	256.667
27.82	300
27.84	326.667
27.86	283.333
27.88	290
27.9	276.667
27.92	336.667
27.94	323.333
27.96	303.333
27.98	273.333
28	240
28.02	283.333
28.04	223.333
28.06	280
28.08	270
28.1	313.333
28.12	313.333
28.14	283.333
28.16	256.667
28.18	256.667
28.2	306.667
28.22	246.667
28.24	310
28.26	270
28.28	320
28.3	253.333
28.32	346.667
28.34	296.667
28.36	256.667
28.38	240
28.4	260
28.42	273.333
28.44	283.333
28.46	296.667
28.48	223.333
28.5	266.667
28.52	253.333
28.54	283.333
28.56	236.667
28.58	253.333
28.6	293.333
28.62	326.667
28.64	266.667
28.66	250
28.68	226.667
28.7	260
28.72	313.333
28.74	260
28.76	236.667
28.78	233.333
28.8	276.667
28.82	296.667
28.84	276.667
28.86	280
28.88	303.333
28.9	230
28.92	290
28.94	316.667
28.96	293.333
28.98	273.333
29	280
29.02	290
29.04	253.333
29.06	270
29.08	263.333
29.1	246.667
29.12	253.333
29.14	300
29.16	266.667
29.18	293.333
29.2	260
29.22	270
29.24	296.667
29.26	280
29.28	310
29.3	306.667
29.32	283.333
29.34	230
29.36	280
29.38	290
29.4	193.333
29.42	196.667
29.44	266.667
29.46	280
29.48	293.333
29.5	226.667
29.52	263.333
29.54	260
29.56	270
29.58	253.333
29.6	243.333
29.62	240
29.64	313.333
29.66	266.667
29.68	263.333
29.7	270
29.72	223.333
29.74	266.667
29.76	226.667
29.78	256.667
29.8	253.333
29.82	256.667
29.84	246.667
29.86	230
29.88	273.333
29.9	260
29.92	266.667
29.94	196.667
29.96	230
29.98	230
30	253.333
30.02	250
30.04	243.333
30.06	213.333
30.08	266.667
30.1	253.333
30.12	220
30.14	290
30.16	210
30.18	243.333
30.2	280
30.22	213.333
30.24	283.333
30.26	226.667
30.28	286.667
30.3	273.333
30.32	253.333
30.34	256.667
30.36	253.333
30.38	250
30.4	236.667
30.42	196.667
30.44	290
30.46	260
30.48	276.667
30.5	210
30.52	226.667
30.54	266.667
30.56	266.667
30.58	263.333
30.6	226.667
30.62	230
30.64	276.667
30.66	223.333
30.68	273.333
30.7	233.333
30.72	280
30.74	246.667
30.76	263.333
30.78	256.667
30.8	270
30.82	210
30.84	250
30.86	246.667
30.88	180
30.9	250
30.92	240
30.94	236.667
30.96	323.333
30.98	290
31	256.667
31.02	273.333
31.04	253.333
31.06	256.667
31.08	296.667
31.1	220
31.12	200
31.14	210
31.16	230
31.18	273.333
31.2	236.667
31.22	246.667
31.24	220
31.26	260
31.28	243.333
31.3	210
31.32	180
31.34	233.333
31.36	273.333
31.38	240
31.4	243.333
31.42	273.333
31.44	253.333
31.46	266.667
31.48	213.333
31.5	236.667
31.52	260
31.54	180
31.56	246.667
31.58	206.667
31.6	270
31.62	250
31.64	276.667
31.66	246.667
31.68	253.333
31.7	226.667
31.72	226.667
31.74	226.667
31.76	316.667
31.78	180
31.8	223.333
31.82	233.333
31.84	243.333
31.86	266.667
31.88	220
31.9	266.667
31.92	236.667
31.94	230
31.96	233.333
31.98	206.667
32	230
32.02	190
32.04	193.333
32.06	233.333
32.08	253.333
32.1	193.333
32.12	260
32.14	220
32.16	256.667
32.18	230
32.2	263.333
32.22	226.667
32.24	203.333
32.26	203.333
32.28	290
32.3	223.333
32.32	213.333
32.34	256.667
32.36	246.667
32.38	253.333
32.4	193.333
32.42	243.333
32.44	206.667
32.46	250
32.48	210
32.5	230
32.52	223.333
32.54	243.333
32.56	186.667
32.58	236.667
32.6	283.333
32.62	326.667
32.64	220
32.66	306.667
32.68	270
32.7	243.333
32.72	246.667
32.74	240
32.76	210
32.78	220
32.8	243.333
32.82	220
32.84	210
32.86	253.333
32.88	166.667
32.9	236.667
32.92	246.667
32.94	216.667
32.96	203.333
32.98	183.333
33	216.667
33.02	253.333
33.04	190
33.06	186.667
33.08	223.333
33.1	226.667
33.12	236.667
33.14	243.333
33.16	203.333
33.18	233.333
33.2	270
33.22	236.667
33.24	190
33.26	203.333
33.28	236.667
33.3	250
33.32	206.667
33.34	243.333
33.36	220
33.38	236.667
33.4	233.333
33.42	216.667
33.44	253.333
33.46	243.333
33.48	213.333
33.5	246.667
33.52	270
33.54	230
33.56	190
33.58	240
33.6	216.667
33.62	210
33.64	236.667
33.66	150
33.68	183.333
33.7	213.333
33.72	203.333
33.74	216.667
33.76	256.667
33.78	216.667
33.8	196.667
33.82	220
33.84	263.333
33.86	230
33.88	170
33.9	226.667
33.92	220
33.94	203.333
33.96	200
33.98	220
34	226.667
34.02	270
34.04	276.667
34.06	196.667
34.08	196.667
34.1	206.667
34.12	216.667
34.14	193.333
34.16	216.667
34.18	183.333
34.2	196.667
34.22	166.667
34.24	190
34.26	206.667
34.28	210
34.3	243.333
34.32	206.667
34.34	176.667
34.36	210
34.38	203.333
34.4	253.333
34.42	253.333
34.44	260
34.46	180
34.48	203.333
34.5	180
34.52	193.333
34.54	176.667
34.56	203.333
34.58	203.333
34.6	193.333
34.62	166.667
34.64	173.333
34.66	186.667
34.68	173.333
34.7	213.333
34.72	176.667
34.74	236.667
34.76	206.667
34.78	183.333
34.8	216.667
34.82	196.667
34.84	210
34.86	153.333
34.88	240
34.9	180
34.92	233.333
34.94	170
34.96	266.667
34.98	153.333
35	210
35.02	216.667
35.04	183.333
35.06	216.667
35.08	216.667
35.1	280
35.12	216.667
35.14	223.333
35.16	210
35.18	210
35.2	220
35.22	223.333
35.24	223.333
35.26	213.333
35.28	243.333
35.3	216.667
35.32	260
35.34	210
35.36	250
35.38	246.667
35.4	206.667
35.42	210
35.44	163.333
35.46	183.333
35.48	216.667
35.5	213.333
35.52	170
35.54	186.667
35.56	193.333
35.58	220
35.6	230
35.62	176.667
35.64	156.667
35.66	180
35.68	210
35.7	203.333
35.72	193.333
35.74	216.667
35.76	233.333
35.78	216.667
35.8	226.667
35.82	190
35.84	193.333
35.86	190
35.88	210
35.9	253.333
35.92	203.333
35.94	173.333
35.96	163.333
35.98	206.667
36	206.667
36.02	213.333
36.04	196.667
36.06	153.333
36.08	166.667
36.1	176.667
36.12	216.667
36.14	153.333
36.16	166.667
36.18	213.333
36.2	163.333
36.22	246.667
36.24	213.333
36.26	210
36.28	176.667
36.3	176.667
36.32	163.333
36.34	183.333
36.36	186.667
36.38	183.333
36.4	243.333
36.42	230
36.44	193.333
36.46	196.667
36.48	203.333
36.5	190
36.52	180
36.54	176.667
36.56	183.333
36.58	173.333
36.6	140
36.62	150
36.64	236.667
36.66	150
36.68	206.667
36.7	183.333
36.72	166.667
36.74	210
36.76	203.333
36.78	146.667
36.8	140
36.82	223.333
36.84	166.667
36.86	256.667
36.88	180
36.9	146.667
36.92	193.333
36.94	180
36.96	176.667
36.98	193.333
37	173.333
37.02	270
37.04	203.333
37.06	220
37.08	200
37.1	236.667
37.12	193.333
37.14	163.333
37.16	173.333
37.18	180
37.2	173.333
37.22	140
37.24	200
37.26	223.333
37.28	143.333
37.3	190
37.32	163.333
37.34	216.667
37.36	166.667
37.38	186.667
37.4	203.333
37.42	196.667
37.44	216.667
37.46	180
37.48	203.333
37.5	166.667
37.52	220
37.54	150
37.56	146.667
37.58	156.667
37.6	206.667
37.62	216.667
37.64	140
37.66	186.667
37.68	206.667
37.7	196.667
37.72	230
37.74	186.667
37.76	196.667
37.78	166.667
37.8	173.333
37.82	226.667
37.84	186.667
37.86	180
37.88	170
37.9	180
37.92	156.667
37.94	120
37.96	186.667
37.98	170
38	190
38.02	190
38.04	203.333
38.06	146.667
38.08	180
38.1	213.333
38.12	180
38.14	196.667
38.16	196.667
38.18	216.667
38.2	206.667
38.22	190
38.24	176.667
38.26	200
38.28	176.667
38.3	180
38.32	170
38.34	130
38.36	190
38.38	176.667
38.4	196.667
38.42	223.333
38.44	246.667
38.46	216.667
38.48	180
38.5	143.333
38.52	163.333
38.54	213.333
38.56	190
38.58	170
38.6	170
38.62	160
38.64	216.667
38.66	140
38.68	190
38.7	200
38.72	126.667
38.74	153.333
38.76	186.667
38.78	193.333
38.8	163.333
38.82	180
38.84	190
38.86	186.667
38.88	203.333
38.9	146.667
38.92	160
38.94	156.667
38.96	176.667
38.98	200
39	186.667
39.02	176.667
39.04	163.333
39.06	183.333
39.08	170
39.1	203.333
39.12	170
39.14	216.667
39.16	170
39.18	213.333
39.2	166.667
39.22	216.667
39.24	193.333
39.26	170
39.28	150
39.3	180
39.32	173.333
39.34	183.333
39.36	153.333
39.38	153.333
39.4	163.333
39.42	216.667
39.44	193.333
39.46	163.333
39.48	160
39.5	186.667
39.52	200
39.54	183.333
39.56	186.667
39.58	183.333
39.6	143.333
39.62	163.333
39.64	163.333
39.66	163.333
39.68	193.333
39.7	166.667
39.72	153.333
39.74	183.333
39.76	153.333
39.78	140
39.8	150
39.82	163.333
39.84	166.667
39.86	176.667
39.88	140
39.9	130
39.92	190
39.94	153.333
39.96	106.667
39.98	216.667
40	170
40.02	203.333
40.04	193.333
40.06	150
40.08	163.333
40.1	126.667
40.12	110
40.14	153.333
40.16	166.667
40.18	183.333
40.2	120
40.22	160
40.24	170
40.26	190
40.28	146.667
40.3	150
40.32	156.667
40.34	180
40.36	210
40.38	170
40.4	156.667
40.42	173.333
40.44	183.333
40.46	153.333
40.48	180
40.5	196.667
40.52	183.333
40.54	180
40.56	133.333
40.58	213.333
40.6	110
40.62	150
40.64	170
40.66	103.333
40.68	123.333
40.7	160
40.72	193.333
40.74	160
40.76	173.333
40.78	186.667
40.8	136.667
40.82	143.333
40.84	183.333
40.86	196.667
40.88	170
40.9	180
40.92	183.333
40.94	210
40.96	173.333
40.98	130
41	176.667
41.02	180
41.04	170
41.06	130
41.08	146.667
41.1	206.667
41.12	200
41.14	153.333
41.16	186.667
41.18	140
41.2	160
41.22	136.667
41.24	183.333
41.26	136.667
41.28	143.333
41.3	116.667
41.32	203.333
41.34	196.667
41.36	190
41.38	153.333
41.4	146.667
41.42	186.667
41.44	150
41.46	150
41.48	173.333
41.5	156.667
41.52	116.667
41.54	170
41.56	173.333
41.58	163.333
41.6	163.333
41.62	130
41.64	133.333
41.66	173.333
41.68	180
41.7	160
41.72	216.667
41.74	116.667
41.76	146.667
41.78	143.333
41.8	193.333
41.82	146.667
41.84	143.333
41.86	136.667
41.88	170
41.9	143.333
41.92	103.333
41.94	176.667
41.96	120
41.98	173.333
42	136.667
42.02	146.667
42.04	150
42.06	143.333
42.08	156.667
42.1	170
42.12	150
42.14	180
42.16	166.667
42.18	143.333
42.2	103.333
42.22	140
42.24	120
42.26	163.333
42.28	123.333
42.3	143.333
42.32	173.333
42.34	153.333
42.36	150
42.38	186.667
42.4	150
42.42	163.333
42.44	156.667
42.46	156.667
42.48	136.667
42.5	153.333
42.52	123.333
42.54	153.333
42.56	96.6667
42.58	166.667
42.6	90
42.62	113.333
42.64	156.667
42.66	163.333
42.68	146.667
42.7	130
42.72	156.667
42.74	146.667
42.76	156.667
42.78	123.333
42.8	143.333
42.82	166.667
42.84	163.333
42.86	110
42.88	133.333
42.9	170
42.92	163.333
42.94	136.667
42.96	163.333
42.98	143.333
43	160
43.02	153.333
43.04	106.667
43.06	150
43.08	140
43.1	166.667
43.12	153.333
43.14	136.667
43.16	136.667
43.18	150
43.2	143.333
43.22	110
43.24	150
43.26	160
43.28	146.667
43.3	116.667
43.32	156.667
43.34	126.667
43.36	133.333
43.38	156.667
43.4	133.333
43.42	123.333
43.44	143.333
43.46	126.667
43.48	146.667
43.5	160
43.52	140
43.54	126.667
43.56	163.333
43.58	183.333
43.6	153.333
43.62	146.667
43.64	120
43.66	190
43.68	140
43.7	146.667
43.72	153.333
43.74	170
43.76	130
43.78	163.333
43.8	160
43.82	123.333
43.84	153.333
43.86	176.667
43.88	130
43.9	153.333
43.92	113.333
43.94	166.667
43.96	146.667
43.98	143.333
44	123.333
44.02	143.333
44.04	166.667
44.06	186.667
44.08	160
44.1	156.667
44.12	136.667
44.14	160
44.16	133.333
44.18	146.667
44.2	140
44.22	150
44.24	110
44.26	106.667
44.28	146.667
44.3	193.333
44.32	140
44.34	130
44.36	136.667
44.38	156.667
44.4	150
44.42	130
44.44	180
44.46	183.333
44.48	160
44.5	160
44.52	183.333
44.54	123.333
44.56	123.333
44.58	140
44.6	146.667
44.62	130
44.64	170
44.66	116.667
44.68	126.667
44.7	156.667
44.72	136.667
44.74	126.667
44.76	103.333
44.78	126.667
44.8	173.333
44.82	143.333
44.84	126.667
44.86	120
44.88	173.333
44.9	116.667
44.92	90
44.94	170
[truncated: 1,753 more rows]

## Sheet: Figure 2e
FTIR-MgHCF		FTIR-PVP
Wavenumber (cm-1)	Absorbance (a.u.)	Wavenumber (cm-1)	Absorbance (a.u.)
649.893	1.55899	649.893	0.0381439
650.375	1.55931	650.375	0.0378319
650.857	1.56437	650.857	0.0372736
651.34	1.57427	651.34	0.0366573
651.822	1.58693	651.822	0.0361519
652.304	1.59896	652.304	0.0358702
652.786	1.60718	652.786	0.0358503
653.268	1.61019	653.268	0.0360565
653.75	1.60897	653.75	0.0363971
654.232	1.60597	654.232	0.0367555
654.715	1.60373	654.715	0.0370245
655.197	1.60371	655.197	0.0371366
655.679	1.60592	655.679	0.0370832
656.161	1.60932	656.161	0.0369149
656.643	1.61267	656.643	0.0367231
657.125	1.61532	657.125	0.0366087
657.607	1.6175	657.607	0.0366473
658.089	1.62002	658.089	0.0368595
658.571	1.62364	658.571	0.0372013
659.053	1.62849	659.053	0.0375744
659.536	1.63404	659.536	0.0378612
660.018	1.63944	660.018	0.0379679
660.5	1.6442	660.5	0.0378627
660.982	1.64865	660.982	0.0375899
661.464	1.6538	661.464	0.037255
661.946	1.66078	661.946	0.0369881
662.428	1.67012	662.428	0.0368992
662.91	1.68127	662.91	0.0370406
663.393	1.69264	663.393	0.0373906
663.875	1.70225	663.875	0.0378642
664.357	1.70859	664.357	0.0383374
664.839	1.71124	664.839	0.0386754
665.321	1.71092	665.321	0.0387472
665.803	1.70916	665.803	0.0384353
666.285	1.70771	666.285	0.0376545
666.767	1.70765	666.767	0.0363992
667.25	1.70837	667.25	0.0348149
667.732	1.70722	667.732	0.033218
668.214	1.70202	668.214	0.0319716
668.696	1.69441	668.696	0.0312819
669.178	1.68861	669.178	0.0311147
669.66	1.68719	669.66	0.0312825
670.142	1.68986	670.142	0.0315685
670.624	1.69483	670.624	0.031789
671.106	1.70009	671.106	0.0318121
671.589	1.7041	671.589	0.0315619
672.071	1.70605	672.071	0.0310307
672.553	1.70602	672.553	0.030289
673.035	1.70483	673.035	0.0294837
673.517	1.70356	673.517	0.0288071
673.999	1.70298	673.999	0.0284448
674.481	1.70322	674.481	0.0285184
674.963	1.70373	674.963	0.0290446
675.446	1.70375	675.446	0.0299238
675.928	1.70277	675.928	0.0309652
676.41	1.70097	676.41	0.0319415
676.892	1.69907	676.892	0.0326569
677.374	1.69793	677.374	0.0330051
677.856	1.69799	677.856	0.0329928
678.338	1.69897	678.338	0.032722
678.82	1.69995	678.82	0.0323398
679.302	1.69982	679.302	0.0319767
679.784	1.69792	679.784	0.0316939
680.267	1.69443	680.267	0.0314698
680.749	1.69029	680.749	0.0312212
681.231	1.68671	681.231	0.0308534
681.713	1.68459	681.713	0.0303161
682.195	1.68402	682.195	0.0296397
682.677	1.68437	682.677	0.0289369
683.159	1.68458	683.159	0.0283669
683.641	1.68367	683.641	0.0280765
684.124	1.68122	684.124	0.0281416
684.606	1.67748	684.606	0.0285321
685.088	1.67312	685.088	0.0291196
685.57	1.6688	685.57	0.0297209
686.052	1.66488	686.052	0.0301612
686.534	1.66134	686.534	0.0303298
687.016	1.65801	687.016	0.0302121
687.498	1.65483	687.498	0.0298878
687.981	1.65204	687.981	0.0294944
688.463	1.65009	688.463	0.0291763
688.945	1.64937	688.945	0.029033
689.427	1.64985	689.427	0.0290893
689.909	1.65098	689.909	0.0292939
690.391	1.65178	690.391	0.0295419
690.873	1.65125	690.873	0.0297109
691.355	1.6488	691.355	0.029698
691.837	1.64446	691.837	0.0294452
692.32	1.63887	692.32	0.0289523
692.802	1.63285	692.802	0.0282715
693.284	1.62705	693.284	0.0274909
693.766	1.62159	693.766	0.0267114
694.248	1.61618	694.248	0.0260211
694.73	1.61035	694.73	0.0254761
695.212	1.60387	695.212	0.0250872
695.694	1.59691	695.694	0.0248201
696.177	1.59012	696.177	0.0246062
696.659	1.58431	696.659	0.0243667
697.141	1.58006	697.141	0.0240381
697.623	1.57755	697.623	0.0235965
698.105	1.57641	698.105	0.0230668
698.587	1.5759	698.587	0.0225141
699.069	1.57519	699.069	0.0220213
699.551	1.57365	699.551	0.0216582
700.033	1.57102	700.033	0.021454
700.516	1.56734	700.516	0.0213845
700.998	1.56284	700.998	0.0213775
701.48	1.55776	701.48	0.0213363
701.962	1.5523	701.962	0.0211689
702.444	1.54661	702.444	0.0208185
702.926	1.5409	702.926	0.0202803
703.408	1.53548	703.408	0.0196033
703.89	1.53068	703.89	0.0188761
704.372	1.52672	704.372	0.0182048
704.855	1.52364	704.855	0.0176895
705.337	1.52121	705.337	0.0174076
705.819	1.519	705.819	0.0174035
706.301	1.51658	706.301	0.0176856
706.783	1.51364	706.783	0.0182295
707.265	1.51013	707.265	0.0189825
707.747	1.50616	707.747	0.01987
708.229	1.50188	708.229	0.0208061
708.712	1.4973	708.712	0.0217029
709.194	1.49228	709.194	0.022482
709.676	1.48656	709.676	0.0230829
710.158	1.47994	710.158	0.0234684
710.64	1.47248	710.64	0.0236254
711.122	1.46453	711.122	0.0235618
711.604	1.45661	711.604	0.0232996
712.086	1.44926	712.086	0.0228713
712.568	1.44282	712.568	0.0223178
713.051	1.43731	713.051	0.0216915
713.533	1.43247	713.533	0.0210597
714.015	1.42792	714.015	0.020502
714.497	1.42326	714.497	0.0201029
714.979	1.4183	714.979	0.0199359
715.461	1.41301	715.461	0.0200448
715.943	1.40752	715.943	0.0204309
716.425	1.40195	716.425	0.0210499
716.908	1.39638	716.908	0.0218213
717.39	1.39083	717.39	0.0226458
717.872	1.38532	717.872	0.023426
718.354	1.37994	718.354	0.0240833
718.836	1.37487	718.836	0.024567
719.318	1.37031	719.318	0.0248517
719.8	1.36636	719.8	0.0249325
720.282	1.36293	720.282	0.024816
720.764	1.35974	720.764	0.0245198
721.247	1.35641	721.247	0.0240776
721.729	1.35261	721.729	0.0235465
722.211	1.3482	722.211	0.0230121
722.693	1.34331	722.693	0.0225811
723.175	1.33821	723.175	0.0223617
723.657	1.33319	723.657	0.0224373
724.139	1.32845	724.139	0.0228395
724.621	1.32394	724.621	0.023534
725.104	1.31947	725.104	0.024425
725.586	1.31479	725.586	0.0253816
726.068	1.30976	726.068	0.0262748
726.55	1.30436	726.55	0.0270155
727.032	1.29877	727.032	0.0275735
727.514	1.29322	727.514	0.0279737
727.996	1.28791	727.996	0.0282717
728.478	1.28289	728.478	0.0285219
728.96	1.27811	728.96	0.0287518
729.443	1.27345	729.443	0.0289555
729.925	1.26879	729.925	0.0291055
730.407	1.26411	730.407	0.0291785
730.889	1.25943	730.889	0.0291787
731.371	1.25483	731.371	0.0291453
731.853	1.25033	731.853	0.0291418
732.335	1.24589	732.335	0.0292292
732.817	1.24143	732.817	0.0294359
733.299	1.23688	733.299	0.0297394
733.782	1.23224	733.782	0.030069
734.264	1.22761	734.264	0.0303315
734.746	1.22314	734.746	0.0304506
735.228	1.21893	735.228	0.0303979
735.71	1.21501	735.71	0.0302078
736.192	1.21125	736.192	0.0299634
736.674	1.20744	736.674	0.0297622
737.156	1.20337	737.156	0.0296776
737.639	1.19892	737.639	0.0297306
738.121	1.19411	738.121	0.0298851
738.603	1.18907	738.603	0.0300668
739.085	1.184	739.085	0.0301967
739.567	1.17904	739.567	0.0302238
740.049	1.17424	740.049	0.0301438
740.531	1.16958	740.531	0.0299962
741.013	1.16498	741.013	0.0298438
741.495	1.1604	741.495	0.0297441
741.978	1.15587	741.978	0.0297261
742.46	1.15146	742.46	0.0297796
742.942	1.14726	742.942	0.0298612
743.424	1.14333	743.424	0.0299101
743.906	1.13962	743.906	0.029867
744.388	1.13601	744.388	0.0296885
744.87	1.13234	744.87	0.0293551
745.352	1.12849	745.352	0.0288732
745.835	1.12439	745.835	0.0282735
746.317	1.12006	746.317	0.0276073
746.799	1.11555	746.799	0.026941
747.281	1.11091	747.281	0.0263467
747.763	1.10616	747.763	0.0258869
748.245	1.10133	748.245	0.0255957
748.727	1.09643	748.727	0.0254625
749.209	1.09152	749.209	0.0254268
749.692	1.08671	749.692	0.0253902
750.174	1.08211	750.174	0.025245
750.656	1.0778	750.656	0.024909
751.138	1.07379	751.138	0.024352
751.62	1.06999	751.62	0.0236054
752.102	1.06628	752.102	0.0227471
752.584	1.06252	752.584	0.02187
753.066	1.05864	753.066	0.0210465
753.548	1.05463	753.548	0.0203052
754.03	1.05057	754.03	0.0196301
754.513	1.04654	754.513	0.0189823
754.995	1.04258	754.995	0.0183312
755.477	1.03868	755.477	0.0176789
755.959	1.03477	755.959	0.0170645
756.441	1.03078	756.441	0.0165466
756.923	1.02666	756.923	0.0161702
757.405	1.02245	757.405	0.0159379
757.888	1.01822	757.888	0.0157978
758.37	1.01406	758.37	0.0156557
758.852	1.01005	758.852	0.0154071
759.334	1.00617	759.334	0.0149726
759.816	1.0024	759.816	0.0143235
760.298	0.998779	760.298	0.0134835
760.78	0.995159	760.78	0.012514
761.262	0.991547	761.262	0.011487
761.744	0.987991	761.744	0.0104642
762.227	0.984553	762.227	0.0094917
762.709	0.981255	762.709	0.00860673
763.191	0.978059	763.191	0.00785057
763.673	0.974867	763.673	0.00727402
764.155	0.971566	764.155	0.00692628
764.637	0.968081	764.637	0.00683384
765.119	0.964413	765.119	0.0069788
765.601	0.960634	765.601	0.00729023
766.083	0.956856	766.083	0.00765854
766.566	0.953184	766.566	0.00796809
767.048	0.949671	767.048	0.0081315
767.53	0.946318	767.53	0.00811516
768.012	0.943092	768.012	0.0079409
768.494	0.93996	768.494	0.00766646
768.976	0.936913	768.976	0.00735473
769.458	0.933967	769.458	0.00704591
769.94	0.93114	769.94	0.00674855
770.423	0.92842	770.423	0.00645076
770.905	0.925752	770.905	0.00614278
771.387	0.923045	771.387	0.00583701
771.869	0.920205	771.869	0.00557337
772.351	0.91718	772.351	0.00540556
772.833	0.913976	772.833	0.00537489
773.315	0.910647	773.315	0.00548585
773.797	0.907274	773.797	0.00569589
774.279	0.903923	774.279	0.00592655
774.762	0.900631	774.762	0.00608761
775.244	0.897402	775.244	0.00610726
775.726	0.894234	775.726	0.0059502
776.208	0.891141	776.208	0.00562234
776.69	0.88816	776.69	0.00515918
777.172	0.885339	777.172	0.00460565
777.654	0.882705	777.654	0.00400115
778.136	0.880239	778.136	0.00337222
778.619	0.877876	778.619	0.00273436
779.101	0.875523	779.101	0.00209717
779.583	0.873104	779.583	0.00146763
780.065	0.870599	780.065	0.000846173
780.547	0.868052	780.547	0.000223547
781.029	0.865553	781.029	-0.000420797
781.511	0.863183	781.511	-0.00110947
781.993	0.860971	781.993	-0.00184898
782.476	0.85887	782.476	-0.00261283
782.957	0.856773	782.957	-0.00333095
783.44	0.854561	783.44	-0.00389889
783.922	0.852164	783.922	-0.00420611
784.404	0.849595	784.404	-0.00417116
784.886	0.846951	784.886	-0.00377425
785.368	0.844368	785.368	-0.0030716
785.85	0.841965	785.85	-0.00218307
786.332	0.839789	786.332	-0.00126124
786.814	0.837806	786.814	-0.000452342
787.297	0.835918	787.297	0.000138125
787.779	0.834007	787.779	0.000462566
788.261	0.831985	788.261	0.000531099
788.743	0.82982	788.743	0.000394872
789.225	0.827531	789.225	0.000123674
789.707	0.825165	789.707	-0.000211013
790.189	0.822764	790.189	-0.000548221
790.671	0.820344	790.671	-0.000841518
791.154	0.817899	791.154	-0.00106012
791.636	0.815418	791.636	-0.00119053
792.118	0.8129	792.118	-0.00123692
792.6	0.810367	792.6	-0.00121981
793.082	0.807855	793.082	-0.00116941
793.564	0.805403	793.564	-0.001117
794.046	0.803033	794.046	-0.00108656
794.528	0.800751	794.528	-0.00109195
795.01	0.798546	795.01	-0.00114215
795.493	0.79641	795.493	-0.00125129
795.975	0.794342	795.975	-0.00144796
796.457	0.792352	796.457	-0.00177546
796.939	0.790449	796.939	-0.00228144
797.421	0.788631	797.421	-0.0029984
797.903	0.786874	797.903	-0.00392572
798.385	0.785141	798.385	-0.00502138
798.867	0.783389	798.867	-0.00620736
799.35	0.78159	799.35	-0.00739082
799.832	0.779741	799.832	-0.00848731
800.314	0.777861	800.314	-0.00943811
800.796	0.775976	800.796	-0.0102104
801.278	0.774115	801.278	-0.0107872
801.76	0.772291	801.76	-0.0111496
802.242	0.770508	802.242	-0.0112694
802.724	0.768761	802.724	-0.0111164
803.206	0.767053	803.206	-0.0106785
803.689	0.765382	803.689	-0.00998113
804.171	0.763738	804.171	-0.00909566
804.653	0.762096	804.653	-0.00812685
805.135	0.760415	805.135	-0.0071849
805.617	0.758645	805.617	-0.00635354
806.099	0.756751	806.099	-0.00567245
806.581	0.754731	806.581	-0.00513964
807.063	0.752629	807.063	-0.00473371
807.545	0.75052	807.545	-0.00444166
808.028	0.748489	808.028	-0.0042758
808.51	0.746592	808.51	-0.00426744
808.992	0.744842	808.992	-0.0044413
809.474	0.743202	809.474	-0.00478235
809.956	0.741604	809.956	-0.00521727
810.438	0.739987	810.438	-0.00562365
810.92	0.738318	810.92	-0.00586925
811.403	0.736605	811.403	-0.00586379
811.885	0.734887	811.885	-0.00559932
812.367	0.733207	812.367	-0.0051585
812.849	0.731586	812.849	-0.00468438
813.331	0.730014	813.331	-0.00432459
813.813	0.728454	813.813	-0.0041754
814.295	0.726861	814.295	-0.00424791
814.777	0.72521	814.777	-0.00447016
815.259	0.723506	815.259	-0.00472522
815.741	0.721783	815.741	-0.00490457
816.224	0.720089	816.224	-0.00495099
816.706	0.718463	816.706	-0.00487325
817.188	0.716926	817.188	-0.00472853
817.67	0.715475	817.67	-0.00458555
818.152	0.714098	818.152	-0.00448695
818.634	0.712783	818.634	-0.00443506
819.116	0.711531	819.116	-0.00439967
819.598	0.710349	819.598	-0.00434745
820.081	0.709247	820.081	-0.00426708
820.563	0.708226	820.563	-0.00418127
821.045	0.707273	821.045	-0.00413227
821.527	0.706365	821.527	-0.00415219
822.009	0.705482	822.009	-0.00423308
822.491	0.704611	822.491	-0.00431383
822.973	0.703755	822.973	-0.00429503
823.455	0.702924	823.455	-0.00407519
823.938	0.702124	823.938	-0.00359322
824.42	0.701344	824.42	-0.00285566
824.902	0.700562	824.902	-0.00193815
825.384	0.699744	825.384	-0.000960751
825.866	0.698864	825.866	-4.72797e-05
826.348	0.697913	826.348	0.000711905
826.83	0.696908	826.83	0.00128176
827.312	0.695876	827.312	0.00168186
827.794	0.694852	827.794	0.00196811
828.277	0.693855	828.277	0.00220679
828.759	0.692888	828.759	0.002455
829.241	0.691939	829.241	0.0027499
829.723	0.690992	829.723	0.0031089
830.205	0.69004	830.205	0.00353467
830.687	0.689087	830.687	0.00402015
831.169	0.688147	831.169	0.00455063
831.651	0.687235	831.651	0.00510416
832.134	0.68636	832.134	0.00565486
832.616	0.685519	832.616	0.00617932
833.098	0.68471	833.098	0.0066652
833.58	0.68393	833.58	0.00712014
834.062	0.683189	834.062	0.00757124
834.544	0.682503	834.544	0.0080572
835.026	0.681884	835.026	0.00861251
835.508	0.681333	835.508	0.00924969
835.99	0.680829	835.99	0.00995046
836.472	0.680335	836.472	0.0106671
836.955	0.67981	836.955	0.0113378
837.437	0.679225	837.437	0.0119068
837.919	0.678575	837.919	0.012343
838.401	0.677886	838.401	0.0126519
838.883	0.677195	838.883	0.0128704
839.365	0.676543	839.365	0.0130541
839.847	0.675947	839.847	0.0132605
840.33	0.675404	840.33	0.0135333
840.812	0.674889	840.812	0.0138952
841.294	0.674374	841.294	0.0143488
841.776	0.67384	841.776	0.014881
842.258	0.673286	842.258	0.0154686
842.74	0.672721	842.74	0.0160827
843.222	0.672154	843.222	0.0166899
843.704	0.671582	843.704	0.0172531
844.186	0.670982	844.186	0.0177337
844.668	0.670322	844.668	0.0180956
845.151	0.669573	845.151	0.0183126
845.633	0.668725	845.633	0.0183733
846.115	0.66779	846.115	0.0182859
846.597	0.666798	846.597	0.0180758
847.079	0.665778	847.079	0.0177809
847.561	0.664745	847.561	0.017445
848.043	0.663689	848.043	0.0171105
848.525	0.662575	848.525	0.016812
849.008	0.661367	849.008	0.0165708
849.49	0.660036	849.49	0.0163889
849.972	0.658583	849.972	0.016246
850.454	0.657035	850.454	0.0160973
850.936	0.655436	850.936	0.0158788
851.418	0.653831	851.418	0.0155167
851.9	0.652248	851.9	0.014944
852.382	0.650694	852.382	0.0141178
852.865	0.649158	852.865	0.0130341
853.347	0.647617	853.347	0.0117358
853.829	0.646047	853.829	0.0103077
854.311	0.644434	854.311	0.00886015
854.793	0.642771	854.793	0.00750398
855.275	0.641058	855.275	0.0063244
855.757	0.639298	855.757	0.0053599
856.239	0.637499	856.239	0.00459396
856.721	0.635675	856.721	0.00395848
857.204	0.633845	857.204	0.00335098
857.686	0.632035	857.686	0.00266065
858.168	0.630269	858.168	0.00179739
858.65	0.628565	858.65	0.000717281
859.132	0.62693	859.132	-0.00056384
859.614	0.625354	859.614	-0.00197067
860.096	0.623824	860.096	-0.00338704
860.578	0.622326	860.578	-0.00468599
861.061	0.620853	861.061	-0.00576418
861.543	0.619412	861.543	-0.00656798
862.025	0.61802	862.025	-0.0071056
862.507	0.616695	862.507	-0.00743743
862.989	0.61545	862.989	-0.00765281
863.471	0.614285	863.471	-0.00784028
863.953	0.613191	863.953	-0.00806385
864.435	0.612148	864.435	-0.00835348
864.917	0.611135	864.917	-0.00871015
865.399	0.610136	865.399	-0.0091224
865.882	0.60914	865.882	-0.00958444
866.364	0.608148	866.364	-0.0101049
866.846	0.607161	866.846	-0.0107027
867.328	0.606188	867.328	-0.0113921
867.81	0.605237	867.81	-0.0121651
868.292	0.604322	868.292	-0.0129805
868.774	0.603454	868.774	-0.0137685
869.256	0.602651	869.256	-0.0144471
869.739	0.601926	869.739	-0.0149482
870.221	0.601289	870.221	-0.0152408
870.703	0.600748	870.703	-0.0153405
871.185	0.6003	871.185	-0.0153037
871.667	0.599937	871.667	-0.0152095
872.149	0.599646	872.149	-0.0151343
872.631	0.599411	872.631	-0.0151331
873.113	0.599215	873.113	-0.0152287
873.596	0.599048	873.596	-0.015414
874.078	0.598908	874.078	-0.0156639
874.56	0.598807	874.56	-0.0159483
875.042	0.598769	875.042	-0.016243
875.524	0.598829	875.524	-0.0165341
876.006	0.59902	876.006	-0.0168177
876.488	0.599359	876.488	-0.0170959
876.97	0.599836	876.97	-0.0173719
877.452	0.600405	877.452	-0.0176475
877.935	0.600986	877.935	-0.0179194
878.417	0.601485	878.417	-0.0181777
878.899	0.601812	878.899	-0.0184031
879.381	0.601906	879.381	-0.0185667
879.863	0.601748	879.863	-0.0186324
880.345	0.601363	880.345	-0.018565
880.827	0.600808	880.827	-0.0183407
881.309	0.600147	881.309	-0.0179592
881.792	0.59943	881.792	-0.017451
882.274	0.598682	882.274	-0.0168756
882.756	0.597899	882.756	-0.0163098
883.238	0.597062	883.238	-0.0158281
883.72	0.596152	883.72	-0.0154807
884.202	0.595164	884.202	-0.0152766
884.684	0.594111	884.684	-0.0151784
885.166	0.593021	885.166	-0.0151111
885.648	0.591929	885.648	-0.0149838
886.131	0.590866	886.131	-0.0147174
886.613	0.589857	886.613	-0.0142674
887.095	0.588924	887.095	-0.0136362
887.577	0.588086	887.577	-0.0128698
888.059	0.58736	888.059	-0.0120425
888.541	0.586758	888.541	-0.0112315
889.023	0.586277	889.023	-0.010496
889.505	0.585892	889.505	-0.00986344
889.987	0.585556	889.987	-0.00933029
890.47	0.585207	890.47	-0.00887243
890.952	0.584782	890.952	-0.00846105
891.434	0.584233	891.434	-0.00807686
891.916	0.583545	891.916	-0.00771625
892.398	0.582733	892.398	-0.0073902
892.88	0.581838	892.88	-0.00711671
893.362	0.58091	893.362	-0.00691223
893.844	0.579989	893.844	-0.0067874
894.327	0.579099	894.327	-0.0067477
894.809	0.578241	894.809	-0.0067966
895.291	0.5774	895.291	-0.00693841
895.773	0.576554	895.773	-0.00717694
896.255	0.575681	896.255	-0.00750788
896.737	0.574764	896.737	-0.0079117
897.219	0.573788	897.219	-0.00834952
897.701	0.572745	897.701	-0.00876815
898.183	0.571629	898.183	-0.0091153
898.666	0.570436	898.666	-0.00935993
899.148	0.56917	899.148	-0.00950937
899.63	0.567845	899.63	-0.00961565
900.112	0.566477	900.112	-0.00976331
900.594	0.565086	900.594	-0.0100439
901.076	0.563688	901.076	-0.0105233
901.558	0.562294	901.558	-0.0112172
902.04	0.560907	902.04	-0.0120846
902.523	0.55953	902.523	-0.0130413
903.005	0.558164	903.005	-0.0139914
903.487	0.556819	903.487	-0.0148596
903.969	0.555507	903.969	-0.0156148
904.451	0.554237	904.451	-0.0162705
904.933	0.553014	904.933	-0.0168673
905.415	0.551837	905.415	-0.0174435
905.897	0.550697	905.897	-0.0180121
906.38	0.549587	906.38	-0.018552
906.862	0.548506	906.862	-0.019021
907.344	0.547464	907.344	-0.0193799
907.826	0.546481	907.826	-0.0196172
908.308	0.545582	908.308	-0.0197606
908.79	0.544781	908.79	-0.019869
909.272	0.544082	909.272	-0.0200074
909.754	0.54347	909.754	-0.0202191
910.236	0.542916	910.236	-0.0205059
910.718	0.542382	910.718	-0.0208269
911.201	0.541833	911.201	-0.0211146
911.683	0.541246	911.683	-0.0213026
912.165	0.540612	912.165	-0.0213494
912.647	0.53994	912.647	-0.0212499
913.129	0.539249	913.129	-0.0210289
913.611	0.538567	913.611	-0.0207247
914.093	0.537919	914.093	-0.0203693
914.575	0.537329	914.575	-0.0199786
915.058	0.536807	915.058	-0.0195548
915.54	0.536358	915.54	-0.019097
916.022	0.535978	916.022	-0.0186143
916.504	0.535656	916.504	-0.0181335
916.986	0.535381	916.986	-0.0176933
917.468	0.535145	917.468	-0.0173308
917.95	0.534941	917.95	-0.0170654
918.432	0.534769	918.432	-0.0168887
918.914	0.534629	918.914	-0.0167651
919.397	0.534519	919.397	-0.0166444
919.879	0.534432	919.879	-0.0164811
920.361	0.534353	920.361	-0.0162496
920.843	0.534266	920.843	-0.0159512
921.325	0.534154	921.325	-0.0156107
921.807	0.534007	921.807	-0.0152634
922.289	0.533828	922.289	-0.014941
922.771	0.533629	922.771	-0.0146602
923.254	0.533434	923.254	-0.0144181
923.736	0.533267	923.736	-0.0141953
924.218	0.533152	924.218	-0.0139629
924.7	0.533105	924.7	-0.0136908
925.182	0.533128	925.182	-0.0133541
925.664	0.533216	925.664	-0.0129373
926.146	0.533352	926.146	-0.0124356
926.628	0.533517	926.628	-0.0118548
927.111	0.533689	927.111	-0.0112091
927.593	0.533853	927.593	-0.0105164
928.075	0.533998	928.075	-0.0097913
928.557	0.534122	928.557	-0.00903833
929.039	0.534236	929.039	-0.00824666
929.521	0.534355	929.521	-0.00739007
930.003	0.534502	930.003	-0.00643461
930.485	0.534698	930.485	-0.00535255
930.967	0.534954	930.967	-0.0041387
931.449	0.53527	931.449	-0.00282501
931.932	0.535628	931.932	-0.00148712
932.414	0.535993	932.414	-0.000239029
932.896	0.536322	932.896	0.000784062
933.378	0.536564	933.378	0.00145031
933.86	0.536673	933.86	0.00165791
934.342	0.536613	934.342	0.00135657
934.824	0.536358	934.824	0.000556146
935.307	0.535895	935.307	-0.000678618
935.789	0.535227	935.789	-0.00224525
936.271	0.534361	936.271	-0.00402549
936.753	0.533317	936.753	-0.00590655
937.235	0.53212	937.235	-0.00779437
937.717	0.5308	937.717	-0.00962054
938.199	0.529393	938.199	-0.0113405
938.681	0.527936	938.681	-0.0129264
939.163	0.526464	939.163	-0.0143587
939.645	0.525004	939.645	-0.0156192
940.128	0.52358	940.128	-0.0166879
940.61	0.522206	940.61	-0.0175467
941.092	0.520889	941.092	-0.0181882
941.574	0.519633	941.574	-0.018625
942.056	0.518437	942.056	-0.0188963
942.538	0.517298	942.538	-0.0190645
943.02	0.516215	943.02	-0.0192048
943.502	0.515188	943.502	-0.0193869
943.985	0.51422	943.985	-0.0196587
944.467	0.513322	944.467	-0.020035
944.949	0.512503	944.949	-0.0204984
945.431	0.51177	945.431	-0.02101
945.913	0.511124	945.913	-0.021525
946.395	0.510557	946.395	-0.0220083
946.877	0.510051	946.877	-0.0224413
947.359	0.509587	947.359	-0.0228204
947.841	0.509147	947.841	-0.0231487
948.324	0.508723	948.324	-0.0234246
948.806	0.508317	948.806	-0.0236374
949.288	0.507939	949.288	-0.0237694
949.77	0.507598	949.77	-0.023806
950.252	0.507297	950.252	-0.023746
950.734	0.50703	950.734	-0.0236086
951.216	0.506784	951.216	-0.0234323
951.698	0.506544	951.698	-0.0232645
952.181	0.506304	952.181	-0.0231482
952.663	0.506066	952.663	-0.0231099
953.145	0.505842	953.145	-0.0231527
953.627	0.505651	953.627	-0.0232564
954.109	0.505502	954.109	-0.0233852
954.591	0.505397	954.591	-0.0234966
955.073	0.505327	955.073	-0.0235526
955.555	0.505276	955.555	-0.0235248
956.038	0.505232	956.038	-0.0233987
956.52	0.505192	956.52	-0.0231742
957.002	0.505169	957.002	-0.0228649
957.484	0.505181	957.484	-0.022497
957.966	0.50525	957.966	-0.022105
958.448	0.505383	958.448	-0.0217261
958.93	0.505573	958.93	-0.021393
959.412	0.505793	959.412	-0.0211273
959.894	0.506007	959.894	-0.0209351
960.377	0.506178	960.377	-0.0208052
960.859	0.506282	960.859	-0.0207129
961.341	0.506308	961.341	-0.0206265
961.823	0.506265	961.823	-0.0205137
962.305	0.506175	962.305	-0.0203493
962.787	0.506067	962.787	-0.0201199
963.269	0.50597	963.269	-0.0198255
963.751	0.505907	963.751	-0.0194798
964.234	0.505892	964.234	-0.0191058
964.716	0.505928	964.716	-0.0187302
965.198	0.506009	965.198	-0.0183739
965.68	0.506122	965.68	-0.0180427
966.162	0.506251	966.162	-0.0177216
966.644	0.506381	966.644	-0.017376
967.126	0.506504	967.126	-0.0169624
967.608	0.506621	967.608	-0.0164468
968.091	0.506745	968.091	-0.0158237
968.572	0.506893	968.572	-0.015128
969.055	0.507086	969.055	-0.0144326
969.537	0.50734	969.537	-0.0138275
970.019	0.507656	970.019	-0.013389
970.501	0.508028	970.501	-0.0131489
970.983	0.508438	970.983	-0.0130772
971.465	0.508865	971.465	-0.0130884
971.947	0.50929	971.947	-0.0130675
972.429	0.509698	972.429	-0.0129091
972.912	0.510082	972.912	-0.012552
973.394	0.510441	973.394	-0.0119954
973.876	0.510777	973.876	-0.0112909
974.358	0.511094	974.358	-0.0105124
974.84	0.5114	974.84	-0.00972064
975.322	0.511705	975.322	-0.00893768
975.804	0.512024	975.804	-0.00814297
976.286	0.512374	976.286	-0.00729198
976.769	0.51277	976.769	-0.00634606
977.251	0.513219	977.251	-0.00529806
977.733	0.513718	977.733	-0.00418219
978.215	0.514253	978.215	-0.00306266
978.697	0.514799	978.697	-0.00200834
979.179	0.515331	979.179	-0.00106624
979.661	0.515826	979.661	-0.000246116
980.143	0.516273	980.143	0.000476331
980.625	0.516673	980.625	0.00114174
981.107	0.51704	981.107	0.00178468
981.59	0.517396	981.59	0.00241552
982.072	0.517761	982.072	0.00301884
982.554	0.518155	982.554	0.00356313
983.036	0.518587	983.036	0.00401811
983.518	0.519056	983.518	0.00436792
984	0.519552	984	0.00461543
984.482	0.520059	984.482	0.00477553
984.965	0.520559	984.965	0.00486555
985.447	0.521032	985.447	0.00489745
985.929	0.521465	985.929	0.00488016
986.411	0.521852	986.411	0.0048288
986.893	0.522193	986.893	0.0047761
987.375	0.522496	987.375	0.004777
987.857	0.522776	987.857	0.00490167
988.339	0.523048	988.339	0.00521826
988.821	0.523329	988.821	0.00577176
989.304	0.523632	989.304	0.00656905
989.786	0.523968	989.786	0.00757734
990.268	0.524346	990.268	0.00873565
990.75	0.524771	990.75	0.0099731
991.232	0.525249	991.232	0.0112255
991.714	0.525782	991.714	0.0124435
992.196	0.526368	992.196	0.0135906
992.678	0.527001	992.678	0.0146366
993.16	0.527669	993.16	0.0155495
993.643	0.528359	993.643	0.0162953
994.125	0.529057	994.125	0.0168451
994.607	0.529759	994.607	0.0171867
995.089	0.53047	995.089	0.0173348
995.571	0.531202	995.571	0.0173339
996.053	0.531979	996.053	0.0172513
996.535	0.532823	996.535	0.0171625
997.018	0.533753	997.018	0.0171343
997.5	0.534778	997.5	0.0172119
997.982	0.535891	997.982	0.0174149
998.464	0.537075	998.464	0.017739
998.946	0.538299	998.946	0.0181638
999.428	0.539521	999.428	0.0186583
999.91	0.540698	999.91	0.0191858
1000.39	0.541785	1000.39	0.0197084
1000.87	0.542739	1000.87	0.0201899
1001.36	0.543524	1001.36	0.0206013
1001.84	0.544115	1001.84	0.0209246
1002.32	0.544497	1002.32	0.0211556
1002.8	0.544669	1002.8	0.021298
1003.28	0.544641	1003.28	0.0213571
1003.77	0.544438	1003.77	0.0213288
1004.25	0.544088	1004.25	0.0211956
1004.73	0.543627	1004.73	0.0209305
1005.21	0.543089	1005.21	0.0205105
1005.7	0.542506	1005.7	0.0199357
1006.18	0.541912	1006.18	0.0192435
1006.66	0.541343	1006.66	0.0185118
1007.14	0.540838	1007.14	0.0178444
1007.62	0.540443	1007.62	0.0173465
1008.11	0.540201	1008.11	0.0170964
1008.59	0.540152	1008.59	0.0171258
1009.07	0.540328	1009.07	0.0174196
1009.55	0.540744	1009.55	0.0179303
1010.03	0.541406	1010.03	0.0186034
1010.52	0.542307	1010.52	0.0193979
1011	0.543432	1011	0.0202957
1011.48	0.544758	1011.48	0.0212935
1011.96	0.546258	1011.96	0.0223876
1012.45	0.547902	1012.45	0.0235567
1012.93	0.54965	1012.93	0.0247578
1013.41	0.551462	1013.41	0.0259342
1013.89	0.55329	1013.89	0.0270361
1014.37	0.555089	1014.37	0.028039
1014.86	0.556817	1014.86	0.0289523
1015.34	0.558437	1015.34	0.0298122
1015.82	0.559925	1015.82	0.0306583
1016.3	0.561267	1016.3	0.0315064
1016.78	0.562453	1016.78	0.0323285
1017.27	0.563481	1017.27	0.0330529
1017.75	0.564346	1017.75	0.0335829
1018.23	0.565045	1018.23	0.0338297
1018.71	0.565577	1018.71	0.0337472
1019.2	0.565946	1019.2	0.0333526
1019.68	0.566162	1019.68	0.0327269
1020.16	0.566239	1020.16	0.0319926
1020.64	0.566192	1020.64	0.0312769
1021.12	0.566038	1021.12	0.0306755
1021.61	0.565799	1021.61	0.0302272
1022.09	0.565507	1022.09	0.0299076
1022.57	0.565212	1022.57	0.0296401
1023.05	0.564986	1023.05	0.0293222
1023.53	0.564912	1023.53	0.0288564
1024.02	0.565066	1024.02	0.0281788
1024.5	0.565491	1024.5	0.0272761
1024.98	0.566174	1024.98	0.0261896
1025.46	0.567035	1025.46	0.0250039
1025.94	0.567933	1025.94	0.0238267
1026.43	0.568697	1026.43	0.022765
1026.91	0.569168	1026.91	0.0219031
1027.39	0.569245	1027.39	0.0212913
1027.87	0.568921	1027.87	0.020943
1028.36	0.568286	1028.36	0.0208422
1028.84	0.567509	1028.84	0.0209548
1029.32	0.566791	1029.32	0.0212375
1029.8	0.566318	1029.8	0.021643
1030.28	0.566222	1030.28	0.0221197
1030.77	0.566558	1030.77	0.0226121
1031.25	0.567313	1031.25	0.0230651
1031.73	0.568422	1031.73	0.0234342
1032.21	0.569805	1032.21	0.0236968
1032.69	0.571396	1032.69	0.0238619
1033.18	0.573161	1033.18	0.02397
1033.66	0.575095	1033.66	0.0240799
1034.14	0.577211	1034.14	0.0242478
1034.62	0.579516	1034.62	0.0245039
1035.11	0.582001	1035.11	0.0248399
1035.59	0.584624	1035.59	0.0252096
1036.07	0.587325	1036.07	0.0255454
1036.55	0.590029	1036.55	0.0257825
1037.03	0.592673	1037.03	0.0258805
1037.52	0.595213	1037.52	0.0258338
1038	0.597638	1038	0.0256683
1038.48	0.59997	1038.48	0.0254282
1038.96	0.602252	1038.96	0.0251608
1039.44	0.60454	1039.44	0.0249064
1039.93	0.60688	1039.93	0.0246976
1040.41	0.609301	1040.41	0.0245635
1040.89	0.611803	1040.89	0.0245325
1041.37	0.61436	1041.37	0.0246293
1041.85	0.616926	1041.85	0.0248636
1042.34	0.619451	1042.34	0.0252182
1042.82	0.621891	1042.82	0.0256464
1043.3	0.624214	1043.3	0.0260826
1043.78	0.626404	1043.78	0.0264664
1044.27	0.628452	1044.27	0.0267688
1044.75	0.630351	1044.75	0.0270094
1045.23	0.632084	1045.23	0.0272512
1045.71	0.633633	1045.71	0.0275771
1046.19	0.634978	1046.19	0.0280528
1046.67	0.636104	1046.67	0.0286965
1047.16	0.637011	1047.16	0.0294673
1047.64	0.637707	1047.64	0.0302804
1048.12	0.638208	1048.12	0.0310416
1048.6	0.638531	1048.6	0.0316825
1049.09	0.638688	1049.09	0.0321827
1049.57	0.638687	1049.57	0.0325661
1050.05	0.638528	1050.05	0.0328768
1050.53	0.638209	1050.53	0.033149
1051.02	0.637722	1051.02	0.0333848
1051.5	0.637056	1051.5	0.0335564
1051.98	0.636198	1051.98	0.03363
1052.46	0.635138	1052.46	0.0335976
1052.94	0.633881	1052.94	0.0335017
1053.42	0.632457	1053.42	0.0334343
1053.91	0.630919	1053.91	0.0335092
1054.39	0.629336	1054.39	0.0338195
1054.87	0.627774	1054.87	0.0343968
1055.35	0.626268	1055.35	0.035194
1055.84	0.624811	1055.84	0.0360989
1056.32	0.623347	1056.32	0.0369716
1056.8	0.621793	1056.8	0.0376918
1057.28	0.620063	1057.28	0.0381931
1057.76	0.618105	1057.76	0.0384767
1058.25	0.615924	1058.25	0.0385966
1058.73	0.613587	1058.73	0.0386297
1059.21	0.611208	1059.21	0.0386449
1059.69	0.608922	1059.69	0.0386826
1060.17	0.606861	1060.17	0.0387547
1060.66	0.605131	1060.66	0.0388568
1061.14	0.603813	1061.14	0.0389842
1061.62	0.602962	1061.62	0.0391439
1062.1	0.60261	1062.1	0.0393565
1062.59	0.602765	1062.59	0.0396479
1063.07	0.603402	1063.07	0.040039
1063.55	0.604449	1063.55	0.0405378
1064.03	0.605773	1064.03	0.041136
1064.51	0.607179	1064.51	0.0418107
1065	0.608435	1065	0.0425284
1065.48	0.60931	1065.48	0.0432473
1065.96	0.609629	1065.96	0.0439212
1066.44	0.609318	1066.44	0.0445025
1066.92	0.60843	1066.92	0.0449479
1067.41	0.607127	1067.41	0.0452255
1067.89	0.605644	1067.89	0.0453216
1068.37	0.604226	1068.37	0.0452427
1068.85	0.603081	1068.85	0.0450138
1069.34	0.602342	1069.34	0.044669
1069.82	0.602049	1069.82	0.0442442
1070.3	0.602167	1070.3	0.0437707
1070.78	0.602607	1070.78	0.0432781
1071.26	0.603261	1071.26	0.0427998
1071.74	0.604024	1071.74	0.0423789
1072.23	0.604812	1072.23	0.0420661
1072.71	0.605562	1072.71	0.0419062
1073.19	0.606231	1073.19	0.0419192
1073.67	0.606788	1073.67	0.0420825
1074.16	0.607212	1074.16	0.0423263
1074.64	0.607492	1074.64	0.0425497
1075.12	0.607627	1075.12	0.0426482
1075.6	0.60763	1075.6	0.0425486
1076.09	0.607522	1076.09	0.0422296
1076.57	0.607327	1076.57	0.0417251
1077.05	0.607065	1077.05	0.041105
1077.53	0.606749	1077.53	0.0404451
1078.01	0.606377	1078.01	0.0397985
1078.49	0.605936	1078.49	0.0391833
1078.98	0.605409	1078.98	0.0385903
1079.46	0.604784	1079.46	0.0380026
1079.94	0.604057	1079.94	0.0374166
1080.42	0.603244	1080.42	0.0368512
1080.91	0.602368	1080.91	0.0363389
1081.39	0.601462	1081.39	0.0359081
1081.87	0.600553	1081.87	0.0355633
1082.35	0.599658	1082.35	0.0352796
1082.83	0.598778	1082.83	0.0350139
1083.32	0.597903	1083.32	0.0347256
1083.8	0.597021	1083.8	0.0343995
1084.28	0.596121	1084.28	0.0340535
1084.76	0.595208	1084.76	0.0337303
1085.24	0.594295	1085.24	0.033475
1085.73	0.593403	1085.73	0.0333112
1086.21	0.592546	1086.21	0.0332291
1086.69	0.59173	1086.69	0.0331884
1087.17	0.590941	1087.17	0.0331362
1087.65	0.590148	1087.65	0.0330267
1088.14	0.589308	1088.14	0.0328342
1088.62	0.588377	1088.62	0.0325529
1089.1	0.58732	1089.1	0.0321889
1089.58	0.58612	1089.58	0.0317504
1090.07	0.584777	1090.07	0.0312474
1090.55	0.583312	1090.55	0.0307015
1091.03	0.581761	1091.03	0.0301582
1091.51	0.580164	1091.51	0.0296934
1091.99	0.578563	1091.99	0.029397
1092.48	0.576994	1092.48	0.0293421
1092.96	0.575481	1092.96	0.0295436
1093.44	0.574033	1093.44	0.0299314
1093.92	0.572652	1093.92	0.0303533
1094.4	0.57133	1094.4	0.0306136
1094.89	0.570057	1094.89	0.0305345
1095.37	0.568827	1095.37	0.0300187
1095.85	0.567637	1095.85	0.029088
1096.33	0.566487	1096.33	0.0278813
1096.82	0.565372	1096.82	0.0266123
1097.3	0.564287	1097.3	0.0255032
1097.78	0.563218	1097.78	0.0247219
1098.26	0.562145	1098.26	0.0243473
1098.74	0.561049	1098.74	0.0243682
1099.23	0.559911	1099.23	0.0247118
1099.71	0.558721	1099.71	0.0252792
1100.19	0.557478	1100.19	0.0259747
1100.67	0.556194	1100.67	0.0267167
1101.15	0.554887	1101.15	0.0274325
1101.64	0.553586	1101.64	0.0280488
1102.12	0.552322	1102.12	0.0284881
1102.6	0.551123	1102.6	0.0286812
1103.08	0.550011	1103.08	0.0285892
1103.57	0.548995	1103.57	0.0282273
1104.05	0.548066	1104.05	0.0276738
1104.53	0.547198	1104.53	0.0270568
1105.01	0.546354	1105.01	0.0265193
1105.49	0.545497	1105.49	0.0261772
1105.98	0.544602	1105.98	0.0260838
1106.46	0.543663	1106.46	0.0262162
1106.94	0.542698	1106.94	0.0264865
1107.42	0.541736	1107.42	0.0267704
1107.9	0.540814	1107.9	0.0269464
1108.39	0.539954	1108.39	0.0269288
1108.87	0.539166	1108.87	0.0266873
1109.35	0.538437	1109.35	0.026248
1109.83	0.537746	1109.83	0.0256786
1110.32	0.537069	1110.32	0.0250662
1110.8	0.536387	1110.8	0.0244922
1111.28	0.535692	1111.28	0.0240126
1111.76	0.534984	1111.76	0.0236446
1112.24	0.534266	1112.24	0.0233654
1112.72	0.533542	1112.72	0.0231202
1113.21	0.532811	1113.21	0.0228393
1113.69	0.532077	1113.69	0.0224605
1114.17	0.531346	1114.17	0.0219479
1114.65	0.530632	1114.65	0.0213037
1115.14	0.52995	1115.14	0.0205686
1115.62	0.529316	1115.62	0.0198101
1116.1	0.528736	1116.1	0.0191063
1116.58	0.528202	1116.58	0.0185259
1117.06	0.527695	1117.06	0.0181163
1117.55	0.527189	1117.55	0.0178973
1118.03	0.526661	1118.03	0.0178626
1118.51	0.526096	1118.51	0.0179821
1118.99	0.52549	1118.99	0.0182059
1119.47	0.524852	1119.47	0.0184679
1119.96	0.524194	1119.96	0.0186916
1120.44	0.52353	1120.44	0.0188023
1120.92	0.522873	1120.92	0.0187432
1121.4	0.522234	1121.4	0.0184917
1121.89	0.521621	1121.89	0.01807
1122.37	0.521042	1122.37	0.0175419
1122.85	0.520501	1122.85	0.0169958
1123.33	0.519993	1123.33	0.0165163
1123.81	0.519504	1123.81	0.0161554
1124.3	0.519011	1124.3	0.0159142
1124.78	0.518492	1124.78	0.0157422
1125.26	0.51793	1125.26	0.0155571
1125.74	0.517321	1125.74	0.0152727
1126.22	0.516677	1126.22	0.0148276
1126.71	0.51602	1126.71	0.0142025
1127.19	0.515373	1127.19	0.0134213
1127.67	0.514752	1127.67	0.0125405
1128.15	0.514159	1128.15	0.0116308
1128.63	0.513585	1128.63	0.0107625
1129.12	0.513017	1129.12	0.00999731
1129.6	0.512447	1129.6	0.00938585
1130.08	0.511873	1130.08	0.00896628
1130.56	0.511305	1130.56	0.00875841
1131.05	0.510753	1131.05	0.00875486
1131.53	0.510222	1131.53	0.00891379
1132.01	0.509709	1132.01	0.00915957
1132.49	0.509207	1132.49	0.00939668
1132.97	0.508714	1132.97	0.00953475
1133.46	0.508237	1133.46	0.00951564
1133.94	0.507802	1133.94	0.00933181
1134.42	0.507445	1134.42	0.00902829
1134.9	0.507205	1134.9	0.00868461
1135.38	0.507108	1135.38	0.00838626
1135.87	0.507157	1135.87	0.00819514
1136.35	0.507333	1136.35	0.00813396
1136.83	0.507601	1136.83	0.00818751
1137.31	0.507924	1137.31	0.0083205
1137.8	0.508276	1137.8	0.00849788
1138.28	0.508649	1138.28	0.00870168
1138.76	0.50905	1138.76	0.00893509
1139.24	0.509492	1139.24	0.00921605
1139.72	0.509987	1139.72	0.00956503
1140.21	0.510535	1140.21	0.00999646
1140.69	0.511127	1140.69	0.0105159
1141.17	0.511745	1141.17	0.0111248
1141.65	0.512369	1141.65	0.0118251
1142.13	0.512985	1142.13	0.0126205
1142.62	0.513586	1142.62	0.0135083
1143.1	0.514172	1143.1	0.0144711
1143.58	0.514747	1143.58	0.015469
1144.06	0.515316	1144.06	0.0164433
1144.55	0.515881	1144.55	0.0173311
1145.03	0.516445	1145.03	0.0180861
1145.51	0.51701	1145.51	0.0186982
1145.99	0.517575	1145.99	0.0192009
1146.47	0.518141	1146.47	0.0196619
1146.96	0.518705	1146.96	0.0201594
1147.44	0.519263	1147.44	0.0207542
1147.92	0.51981	1147.92	0.0214674
1148.4	0.52034	1148.4	0.0222766
1148.88	0.520847	1148.88	0.0231252
1149.37	0.52133	1149.37	0.023945
1149.85	0.521788	1149.85	0.0246775
1150.33	0.522224	1150.33	0.0252889
1150.81	0.522645	1150.81	0.0257736
1151.3	0.523062	1151.3	0.0261474
1151.78	0.523489	1151.78	0.0264377
1152.26	0.523943	1152.26	0.0266772
1152.74	0.524441	1152.74	0.0268998
1153.22	0.524996	1153.22	0.0271438
1153.7	0.525612	1153.7	0.0274498
1154.19	0.526282	1154.19	0.0278586
1154.67	0.526989	1154.67	0.0284019
1155.15	0.527716	1155.15	0.0290925
1155.63	0.528447	1155.63	0.0299211
1156.12	0.529181	1156.12	0.0308586
1156.6	0.529933	1156.6	0.0318664
1157.08	0.530726	1157.08	0.0329107
1157.56	0.53159	1157.56	0.0339716
1158.04	0.532542	1158.04	0.0350472
1158.53	0.533588	1158.53	0.0361481
1159.01	0.534717	1159.01	0.0372872
1159.49	0.535903	1159.49	0.0384706
1159.97	0.537119	1159.97	0.0396924
1160.45	0.538345	1160.45	0.0409368
1160.94	0.53957	1160.94	0.0421823
1161.42	0.540794	1161.42	0.0434083
1161.9	0.542025	1161.9	0.0445972
1162.38	0.543271	1162.38	0.0457332
1162.87	0.544538	1162.87	0.0467993
1163.35	0.545825	1163.35	0.0477778
1163.83	0.547135	1163.83	0.048653
1164.31	0.548466	1164.31	0.0494203
1164.79	0.549823	1164.79	0.0500931
1165.28	0.551207	1165.28	0.0507063
1165.76	0.552617	1165.76	0.0513083
1166.24	0.554039	1166.24	0.0519473
1166.72	0.555449	1166.72	0.0526511
1167.2	0.556811	1167.2	0.0534145
1167.69	0.558084	1167.69	0.0541956
1168.17	0.559227	1168.17	0.0549264
1168.65	0.560207	1168.65	0.0555316
1169.13	0.561001	1169.13	0.0559511
1169.62	0.561601	1169.62	0.0561553
1170.1	0.562011	1170.1	0.0561508
1170.58	0.562244	1170.58	0.0559727
1171.06	0.562317	1171.06	0.0556694
1171.54	0.562252	1171.54	0.0552865
1172.03	0.562074	1172.03	0.0548564
1172.51	0.561809	1172.51	0.0543929
1172.99	0.561482	1172.99	0.0538957
1173.47	0.561117	1173.47	0.053354
1173.95	0.560727	1173.95	0.0527557
1174.44	0.560314	1174.44	0.0520921
1174.92	0.559864	1174.92	0.0513651
1175.4	0.559351	1175.4	0.0505902
1175.88	0.558748	1175.88	0.0497986
1176.37	0.558031	1176.37	0.0490354
1176.85	0.557192	1176.85	0.0483505
1177.33	0.556238	1177.33	0.0477858
1177.81	0.555193	1177.81	0.0473628
1178.29	0.554092	1178.29	0.0470722
1178.78	0.552974	1178.78	0.0468763
1179.26	0.551879	1179.26	0.04672
1179.74	0.550841	1179.74	0.0465511
1180.22	0.549887	1180.22	0.046338
1180.7	0.549037	1180.7	0.0460775
1181.19	0.5483	1181.19	0.0457935
1181.67	0.547676	1181.67	0.0455208
1182.15	0.54715	1182.15	0.0452877
1182.63	0.5467	1182.63	0.0451034
1183.12	0.546298	1183.12	0.0449557
1183.6	0.545922	1183.6	0.0448205
1184.08	0.545559	1184.08	0.0446751
1184.56	0.545252	1184.56	0.0445067
1185.04	0.544976	1185.04	0.0443332
1185.53	0.54474	1185.53	0.0441804
1186.01	0.544558	1186.01	0.0440749
1186.49	0.544447	1186.49	0.0440342
1186.97	0.54442	1186.97	0.0440623
1187.45	0.544478	1187.45	0.0441517
1187.94	0.544609	1187.94	0.0442898
1188.42	0.544791	1188.42	0.0444644
1188.9	0.544999	1188.9	0.0446658
1189.38	0.54522	1189.38	0.0448855
1189.86	0.545456	1189.86	0.0451143
1190.35	0.545722	1190.35	0.0453424
1190.83	0.546043	1190.83	0.0455631
1191.31	0.546434	1191.31	0.0457806
1191.79	0.546901	1191.79	0.0460145
1192.28	0.54743	1192.28	0.0462978
1192.76	0.548001	1192.76	0.0466675
1193.24	0.548594	1193.24	0.0471495
1193.72	0.549198	1193.72	0.0477467
1194.2	0.549819	1194.2	0.0484342
1194.68	0.55047	1194.68	0.0491661
1195.17	0.551166	1195.17	0.0498928
1195.65	0.551918	1195.65	0.0505775
1196.13	0.552724	1196.13	0.0512096
1196.61	0.553576	1196.61	0.0518045
1197.1	0.554465	1197.1	0.0523937
1197.58	0.555385	1197.58	0.0530083
1198.06	0.556342	1198.06	0.0536645
1198.54	0.557342	1198.54	0.0543578
1199.02	0.558388	1199.02	0.0550678
1199.51	0.559477	1199.51	0.0557714
1199.99	0.560591	1199.99	0.0564543
1200.47	0.561711	1200.47	0.0571179
1200.95	0.562821	1200.95	0.0577762
1201.43	0.563916	1201.43	0.0584475
1201.92	0.565007	1201.92	0.0591426
1202.4	0.566111	1202.4	0.05986
1202.88	0.567244	1202.88	0.0605879
1203.36	0.568412	1203.36	0.0613125
1203.85	0.569611	1203.85	0.0620283
1204.33	0.570829	1204.33	0.0627423
1204.81	0.572057	1204.81	0.0634739
1205.29	0.573296	1205.29	0.0642468
1205.77	0.574558	1205.77	0.0650789
1206.26	0.575861	1206.26	0.0659748
1206.74	0.577215	1206.74	0.0669253
1207.22	0.578618	1207.22	0.0679116
1207.7	0.580046	1207.7	0.0689123
1208.18	0.581467	1208.18	0.0699094
1208.67	0.582849	1208.67	0.0708915
1209.15	0.584174	1209.15	0.0718503
1209.63	0.585441	1209.63	0.0727775
1210.11	0.586667	1210.11	0.0736626
1210.6	0.587876	1210.6	0.0744938
1211.08	0.589083	1211.08	0.0752634
1211.56	0.59029	1211.56	0.0759738
1212.04	0.591486	1212.04	0.0766412
1212.52	0.592652	1212.52	0.0772945
1213.01	0.593769	1213.01	0.0779676
1213.49	0.594819	1213.49	0.0786896
1213.97	0.595793	1213.97	0.0794758
1214.45	0.596681	1214.45	0.0803217
1214.93	0.597472	1214.93	0.0812056
1215.42	0.598155	1215.42	0.0820926
1215.9	0.598723	1215.9	0.0829449
1216.38	0.599181	1216.38	0.0837301
1216.86	0.599546	1216.86	0.0844273
1217.35	0.599844	1217.35	0.0850312
1217.83	0.6001	1217.83	0.0855503
1218.31	0.600326	1218.31	0.0860039
1218.79	0.600515	1218.79	0.0864166
1219.27	0.600647	1219.27	0.0868111
1219.76	0.600698	1219.76	0.0872039
1220.24	0.600657	1220.24	0.0876018
1220.72	0.600529	1220.72	0.0880016
1221.2	0.600342	1221.2	0.0883963
1221.68	0.600133	1221.68	0.0887794
1222.17	0.599936	1222.17	0.0891509
1222.65	0.599768	1222.65	0.0895193
1223.13	0.599633	1223.13	0.0898981
1223.61	0.599521	1223.61	0.0902994
1224.09	0.599421	1224.09	0.0907256
1224.58	0.599331	1224.58	0.091167
1225.06	0.599261	1225.06	0.0916045
1225.54	0.599224	1225.54	0.0920172
1226.02	0.599231	1226.02	0.0923929
1226.51	0.599279	1226.51	0.0927343
1226.99	0.599351	1226.99	0.0930559
1227.47	0.599421	1227.47	0.0933755
1227.95	0.599466	1227.95	0.0937012
1228.43	0.599471	1228.43	0.0940227
1228.92	0.599433	1228.92	0.0943124
1229.4	0.599361	1229.4	0.0945363
1229.88	0.599258	1229.88	0.0946727
1230.36	0.599122	1230.36	0.094726
1230.84	0.59894	1230.84	0.0947319
1231.33	0.598694	1231.33	0.0947467
1231.81	0.598369	1231.81	0.0948258
1232.29	0.597962	1232.29	0.0950004
1232.77	0.59748	1232.77	0.0952629
1233.26	0.59694	1233.26	0.0955688
1233.74	0.596352	1233.74	0.0958538
1234.22	0.595719	1234.22	0.0960595
1234.7	0.595032	1234.7	0.0961548
1235.18	0.59428	1235.18	0.0961442
1235.66	0.593461	1235.66	0.0960603
1236.15	0.592595	1236.15	0.0959424
1236.63	0.591722	1236.63	0.0958147
1237.11	0.590901	1237.11	0.0956736
1237.59	0.590196	1237.59	0.0954886
1238.08	0.589656	1238.08	0.0952194
1238.56	0.5893	1238.56	0.0948359
1239.04	0.589113	1239.04	0.0943367
1239.52	0.589044	1239.52	0.0937552
1240	0.589021	1240	0.0931509
1240.49	0.588961	1240.49	0.0925937
1240.97	0.588793	1240.97	0.0921445
1241.45	0.588472	1241.45	0.0918424
1241.93	0.587988	1241.93	0.0917004
1242.41	0.587368	1242.41	0.0917079
1242.9	0.586676	1242.9	0.0918373
1243.38	0.585998	1243.38	0.0920532
1243.86	0.585422	1243.86	0.0923193
1244.34	0.58502	1244.34	0.0926066
1244.83	0.584834	1244.83	0.0928967
1245.31	0.58487	1245.31	0.0931868
1245.79	0.585098	1245.79	0.0934893
1246.27	0.585473	1246.27	0.0938278
1246.75	0.585943	1246.75	0.0942292
1247.24	0.586465	1247.24	0.0947135
1247.72	0.587009	1247.72	0.0952858
1248.2	0.587558	1248.2	0.0959328
1248.68	0.588102	1248.68	0.0966271
1249.16	0.58863	1249.16	0.0973378
1249.65	0.589131	1249.65	0.0980413
1250.13	0.589601	1250.13	0.0987288
1250.61	0.590044	1250.61	0.0994071
1251.09	0.59048	1251.09	0.100093
1251.58	0.590943	1251.58	0.100805
1252.06	0.591468	1252.06	0.101556
1252.54	0.592082	1252.54	0.102351
1253.02	0.592794	1253.02	0.103197
1253.5	0.593588	1253.5	0.104102
1253.99	0.594437	1253.99	0.105081
1254.47	0.595312	1254.47	0.106155
1254.95	0.596193	1254.95	0.107337
1255.43	0.597074	1255.43	0.108621
1255.91	0.597964	1255.91	0.109984
1256.4	0.598871	1256.4	0.111382
1256.88	0.5998	1256.88	0.11277
1257.36	0.60075	1257.36	0.114114
1257.84	0.601725	1257.84	0.115407
1258.33	0.60274	1258.33	0.116666
1258.81	0.603837	1258.81	0.117923
1259.29	0.605075	1259.29	0.11921
1259.77	0.606517	1259.77	0.120539
1260.25	0.6082	1260.25	0.121898
1260.73	0.610122	1260.73	0.123264
1261.22	0.612232	1261.22	0.124618
1261.7	0.614452	1261.7	0.125966
1262.18	0.616706	1262.18	0.127337
1262.66	0.618949	1262.66	0.128779
1263.15	0.621177	1263.15	0.13033
1263.63	0.623424	1263.63	0.131997
1264.11	0.625742	1264.11	0.133748
1264.59	0.628172	1264.59	0.135516
1265.07	0.630726	1265.07	0.137229
1265.56	0.633387	1265.56	0.138832
1266.04	0.636118	1266.04	0.140317
1266.52	0.638881	1266.52	0.141716
1267	0.641655	1267	0.143092
1267.48	0.644435	1267.48	0.144505
1267.97	0.647228	1267.97	0.145989
1268.45	0.650042	1268.45	0.147534
1268.93	0.652872	1268.93	0.149094
1269.41	0.655708	1269.41	0.150603
1269.9	0.658537	1269.9	0.152002
1270.38	0.661358	1270.38	0.153258
1270.86	0.664175	1270.86	0.154371
1271.34	0.666992	1271.34	0.15536
1271.82	0.669794	1271.82	0.156251
1272.31	0.672539	1272.31	0.157057
1272.79	0.675152	1272.79	0.157774
1273.27	0.677553	1273.27	0.158384
1273.75	0.679671	1273.75	0.158869
1274.23	0.681479	1274.23	0.159222
1274.72	0.68299	1274.72	0.15946
1275.2	0.684254	1275.2	0.15962
1275.68	0.685329	1275.68	0.159752
1276.16	0.686256	1276.16	0.159912
1276.64	0.687056	1276.64	0.160145
1277.13	0.687726	1277.13	0.160479
1277.61	0.68827	1277.61	0.160919
1278.09	0.688712	1278.09	0.161444
1278.57	0.68911	1278.57	0.162012
1279.06	0.68954	1279.06	0.162572
1279.54	0.69008	1279.54	0.163076
1280.02	0.690779	1280.02	0.1635
1280.5	0.69165	1280.5	0.163857
1280.98	0.69268	1280.98	0.164204
1281.47	0.693847	1281.47	0.164629
1281.95	0.695148	1281.95	0.165229
1282.43	0.696606	1282.43	0.166081
1282.91	0.698264	1282.91	0.167217
1283.39	0.700158	1283.39	0.168609
1283.88	0.702294	1283.88	0.170179
1284.36	0.704633	1284.36	0.171812
1284.84	0.707107	1284.84	0.173397
1285.32	0.709641	1285.32	0.17484
1285.81	0.712187	1285.81	0.176086
1286.29	0.714735	1286.29	0.177116
1286.77	0.717305	1286.77	0.177934
1287.25	0.719923	1287.25	0.178556
1287.73	0.722579	1287.73	0.178999
1288.22	0.725217	1288.22	0.179283
1288.7	0.72774	1288.7	0.179432
1289.18	0.730043	1289.18	0.179482
1289.66	0.732051	1289.66	0.179474
1290.14	0.733735	1290.14	0.179441
1290.63	0.735109	1290.63	0.179394
1291.11	0.736194	1291.11	0.179315
1291.59	0.736991	1291.59	0.179157
1292.07	0.737461	1292.07	0.178864
1292.56	0.737537	1292.56	0.178385
1293.04	0.737154	1293.04	0.177694
1293.52	0.736278	1293.52	0.176786
1294	0.73492	1294	0.175676
1294.48	0.733128	1294.48	0.174374
1294.97	0.730954	1294.97	0.172878
1295.45	0.72843	1295.45	0.171177
1295.93	0.725548	1295.93	0.169257
1296.41	0.722279	1296.41	0.167126
1296.89	0.718595	1296.89	0.164826
1297.38	0.714494	1297.38	0.162423
1297.86	0.71002	1297.86	0.159999
1298.34	0.70525	1298.34	0.15762
1298.82	0.700271	1298.82	0.155319
1299.31	0.695163	1299.31	0.15309
1299.79	0.689984	1299.79	0.150903
1300.27	0.68478	1300.27	0.148721
1300.75	0.679592	1300.75	0.146524
1301.23	0.674475	1301.23	0.144323
1301.71	0.669493	1301.71	0.142154
1302.2	0.664716	1302.2	0.140069
1302.68	0.6602	1302.68	0.138118
1303.16	0.655977	1303.16	0.136337
1303.64	0.65205	1303.64	0.134745
1304.13	0.6484	1304.13	0.133345
1304.61	0.645006	1304.61	0.132131
1305.09	0.641862	1305.09	0.131092
1305.57	0.638988	1305.57	0.130219
1306.05	0.636424	1306.05	0.129499
1306.54	0.634217	1306.54	0.128919
1307.02	0.632397	1307.02	0.128468
1307.5	0.630963	1307.5	0.128141
1307.98	0.629873	1307.98	0.127944
1308.46	0.629063	1308.46	0.127892
1308.95	0.628464	1308.95	0.128009
1309.43	0.628031	1309.43	0.128315
1309.91	0.627752	1309.91	0.12882
1310.39	0.627647	1310.39	0.129512
1310.88	0.627757	1310.88	0.130362
1311.36	0.62812	1311.36	0.131321
1311.84	0.628765	1311.84	0.132333
1312.32	0.629692	1312.32	0.133341
1312.8	0.630878	1312.8	0.134299
1313.29	0.632272	1313.29	0.135175
1313.77	0.633803	1313.77	0.135949
1314.25	0.635384	1314.25	0.136614
1314.73	0.636923	1314.73	0.137164
1315.21	0.638325	1315.21	0.137601
1315.7	0.63951	1315.7	0.13793
1316.18	0.640421	1316.18	0.138157
1316.66	0.641055	1316.66	0.138289
1317.14	0.64146	1317.14	0.138328
1317.62	0.641736	1317.62	0.138266
1318.11	0.641996	1318.11	0.138085
1318.59	0.642324	1318.59	0.137761
1319.07	0.642737	1319.07	0.137276
1319.55	0.643175	1319.55	0.136628
1320.04	0.643526	1320.04	0.135831
1320.52	0.643666	1320.52	0.134907
1321	0.6435	1321	0.133878
1321.48	0.642977	1321.48	0.132752
1321.96	0.642081	1321.96	0.131522
1322.45	0.640811	1322.45	0.130171
1322.93	0.639169	1322.93	0.128689
1323.41	0.637156	1323.41	0.127082
1323.89	0.634785	1323.89	0.125381
1324.38	0.632089	1324.38	0.123626
1324.86	0.629121	1324.86	0.121858
1325.34	0.625945	1325.34	0.120099
1325.82	0.622611	1325.82	0.118345
1326.3	0.619155	1326.3	0.116579
1326.79	0.615585	1326.79	0.114781
1327.27	0.611904	1327.27	0.112949
1327.75	0.608124	1327.75	0.111106
1328.23	0.60428	1328.23	0.109291
1328.71	0.600432	1328.71	0.107542
1329.2	0.596652	1329.2	0.105885
1329.68	0.593008	1329.68	0.104313
1330.16	0.589539	1330.16	0.102802
1330.64	0.586255	1330.64	0.101315
1331.12	0.583135	1331.12	0.0998263
1331.61	0.580139	1331.61	0.0983304
1332.09	0.577228	1332.09	0.0968435
1332.57	0.574374	1332.57	0.0953965
1333.05	0.571563	1333.05	0.0940237
1333.54	0.568789	1333.54	0.0927565
1334.02	0.566044	1334.02	0.0916224
1334.5	0.563307	1334.5	0.0906492
1334.98	0.560543	1334.98	0.0898664
1335.46	0.557709	1335.46	0.0892988
1335.95	0.554768	1335.95	0.0889543
1336.43	0.551707	1336.43	0.0888059
1336.91	0.548557	1336.91	0.0887804
1337.39	0.54542	1337.39	0.0887585
1337.87	0.542491	1337.87	0.0885928
1338.36	0.540055	1338.36	0.0881442
1338.84	0.538419	1338.84	0.0873284
1339.32	0.537786	1339.32	0.0861514
1339.8	0.538106	1339.8	0.0847135
1340.29	0.539069	1340.29	0.0831711
1340.77	0.54024	1340.77	0.0816802
1341.25	0.54125	1341.25	0.080351
1341.73	0.541907	1341.73	0.0792334
1342.21	0.542181	1342.21	0.0783263
1342.69	0.542144	1342.69	0.077599
1343.18	0.541894	1343.18	0.0770095
1343.66	0.541526	1343.66	0.0765157
1344.14	0.541108	1344.14	0.076081
1344.62	0.540681	1344.62	0.0756754
1345.11	0.540265	1345.11	0.0752765
1345.59	0.539857	1345.59	0.0748712
1346.07	0.539447	1346.07	0.0744564
1346.55	0.539024	1346.55	0.0740386
1347.03	0.538595	1347.03	0.07363
1347.52	0.538186	1347.52	0.073245
1348	0.537847	1348	0.072897
1348.48	0.53764	1348.48	0.0725988
1348.96	0.537614	1348.96	0.0723668
1349.44	0.537785	1349.44	0.072226
1349.93	0.538121	1349.93	0.0722107
1350.41	0.538544	1350.41	0.0723572
1350.89	0.538952	1350.89	0.0726907
1351.37	0.53926	1351.37	0.0732095
1351.86	0.539421	1351.86	0.0738772
1352.34	0.539451	1352.34	0.0746243
1352.82	0.539422	1352.82	0.0753646
1353.3	0.53944	1353.3	0.0760206
1353.78	0.539612	1353.78	0.0765473
1354.27	0.540011	1354.27	0.0769489
1354.75	0.540656	1354.75	0.0772753
1355.23	0.541507	1355.23	0.0776037
1355.71	0.542489	1355.71	0.078009
1356.19	0.543522	1356.19	0.0785401
1356.68	0.544547	1356.68	0.0792105
1357.16	0.545532	1357.16	0.0800071
1357.64	0.546457	1357.64	0.0809069
1358.12	0.547304	1358.12	0.0818935
1358.61	0.548052	1358.61	0.082966
1359.09	0.548682	1359.09	0.0841353
1359.57	0.5492	1359.57	0.085411
1360.05	0.549664	1360.05	0.0867844
1360.53	0.550202	1360.53	0.0882178
1361.02	0.551033	1361.02	0.0896427
1361.5	0.552441	1361.5	0.090977
1361.98	0.554671	1361.98	0.0921547
1362.46	0.557765	1362.46	0.0931576
1362.94	0.561431	1362.94	0.0940279
1363.43	0.56513	1363.43	0.0948482
1363.91	0.568345	1363.91	0.0957018
1364.39	0.570812	1364.39	0.0966391
1364.87	0.57256	1364.87	0.0976641
1365.36	0.573801	1365.36	0.0987436
1365.84	0.574789	1365.84	0.0998253
1366.32	0.575735	1366.32	0.100858
1366.8	0.576782	1366.8	0.101809
1367.28	0.578005	1367.28	0.102669
1367.77	0.579429	1367.77	0.103459
1368.25	0.581023	1368.25	0.104212
1368.73	0.582698	1368.73	0.104969
1369.21	0.584311	1369.21	0.105761
1369.69	0.585706	1369.69	0.106606
1370.18	0.586755	1370.18	0.107504
1370.66	0.587399	1370.66	0.108447
1371.14	0.587652	1371.14	0.109414
1371.62	0.587586	1371.62	0.110371
1372.1	0.587323	1372.1	0.111266
1372.59	0.587031	1372.59	0.11203
1373.07	0.586923	1373.07	0.112584
1373.55	0.587218	1373.55	0.112862
1374.03	0.588022	1374.03	0.112839
1374.52	0.589213	1374.52	0.112542
1375	0.590467	1375	0.112038
1375.48	0.59144	1375.48	0.111395
1375.96	0.591955	1375.96	0.110658
1376.44	0.592032	1376.44	0.10984
1376.93	0.591806	1376.93	0.108936
1377.41	0.591414	1377.41	0.107944
1377.89	0.59094	1377.89	0.10688
1378.37	0.590405	1378.37	0.105776
1378.85	0.589791	1378.85	0.104663
1379.34	0.589071	1379.34	0.103549
1379.82	0.588233	1379.82	0.102408
1380.3	0.587273	1380.3	0.10119
1380.78	0.586192	1380.78	0.0998484
1381.27	0.584972	1381.27	0.0983727
1381.75	0.583578	1381.75	0.09681
1382.23	0.581973	1382.23	0.0952594
1382.71	0.580141	1382.71	0.0938391
1383.19	0.578107	1383.19	0.0926394
1383.67	0.575943	1383.67	0.0916853
1384.16	0.57374	1384.16	0.0909257
1384.64	0.57159	1384.64	0.0902472
1385.12	0.569575	1385.12	0.0895068
1385.6	0.567783	1385.6	0.088569
1386.09	0.566332	1386.09	0.0873514
1386.57	0.565359	1386.57	0.0858603
1387.05	0.564928	1387.05	0.0841994
1387.53	0.564932	1387.53	0.0825333
1388.01	0.565104	1388.01	0.0810228
1388.5	0.565161	1388.5	0.0797734
1388.98	0.564943	1388.98	0.0788242
1389.46	0.564453	1389.46	0.0781631
1389.94	0.563798	1389.94	0.0777558
1390.42	0.563123	1390.42	0.0775636
1390.91	0.562555	1390.91	0.0775522
1391.39	0.562168	1391.39	0.0776918
1391.87	0.561958	1391.87	0.0779513
1392.35	0.561834	1392.35	0.0782912
1392.84	0.561621	1392.84	0.0786534
1393.32	0.561114	1393.32	0.0789584
1393.8	0.560168	1393.8	0.0791194
1394.28	0.558791	1394.28	0.0790771
1394.76	0.557149	1394.76	0.0788372
1395.25	0.555462	1395.25	0.0784737
1395.73	0.553908	1395.73	0.0780921
1396.21	0.552617	1396.21	0.0777797
1396.69	0.551724	1396.69	0.0775741
1397.17	0.551401	1397.17	0.0774567
1397.66	0.551824	1397.66	0.0773639
1398.14	0.55311	1398.14	0.0772065
1398.62	0.555207	1398.62	0.0769034
1399.1	0.55782	1399.1	0.0764216
1399.59	0.560446	1399.59	0.0758031
1400.07	0.562586	1400.07	0.0751552
1400.55	0.563969	1400.55	0.074613
1401.03	0.564632	1401.03	0.0742993
1401.51	0.56483	1401.51	0.0743021
1402	0.564886	1402	0.0746685
1402.48	0.565089	1402.48	0.0754062
1402.96	0.565651	1402.96	0.07648
1403.44	0.566712	1403.44	0.077809
1403.92	0.568337	1403.92	0.0792781
1404.41	0.570493	1404.41	0.0807678
1404.89	0.573014	1404.89	0.0821939
1405.37	0.575625	1405.37	0.0835337
1405.85	0.578042	1405.85	0.0848208
1406.34	0.58009	1406.34	0.0861169
1406.82	0.581752	1406.82	0.08748
1407.3	0.583127	1407.3	0.0889487
1407.78	0.584368	1407.78	0.090544
1408.26	0.585623	1408.26	0.0922801
1408.74	0.58701	1408.74	0.0941737
1409.23	0.588624	1409.23	0.0962474
1409.71	0.590545	1409.71	0.0985208
1410.19	0.592839	1410.19	0.101001
1410.67	0.595547	1410.67	0.103676
1411.16	0.59866	1411.16	0.106514
1411.64	0.6021	1411.64	0.10948
1412.12	0.605731	1412.12	0.11255
1412.6	0.609392	1412.6	0.115722
1413.08	0.612935	1413.08	0.119013
1413.57	0.616257	1413.57	0.122438
1414.05	0.619313	1414.05	0.12599
1414.53	0.622124	1414.53	0.129616
1415.01	0.624766	1415.01	0.133212
1415.49	0.627369	1415.49	0.136633
1415.98	0.630119	1415.98	0.13972
1416.46	0.633278	1416.46	0.142337
1416.94	0.63721	1416.94	0.144401
1417.42	0.642396	1417.42	0.145918
1417.9	0.649304	1417.9	0.147001
1418.39	0.658003	1418.39	0.147854
1418.87	0.667681	1418.87	0.148716
1419.35	0.676693	1419.35	0.149774
1419.83	0.683442	1419.83	0.151103
1420.32	0.6873	1420.32	0.152664
1420.8	0.688698	1420.8	0.154339
1421.28	0.688604	1421.28	0.155959
1421.76	0.687997	1421.76	0.157359
1422.24	0.687606	1422.24	0.15841
1422.73	0.68783	1422.73	0.159057
1423.21	0.68874	1423.21	0.159324
1423.69	0.690085	1423.69	0.159307
1424.17	0.691366	1424.17	0.159131
1424.65	0.692022	1424.65	0.158907
1425.14	0.691679	1425.14	0.15869
1425.62	0.690296	1425.62	0.158469
1426.1	0.688103	1426.1	0.158189
1426.58	0.685421	1426.58	0.157783
1427.07	0.682521	1427.07	0.157211
1427.55	0.679566	1427.55	0.156484
1428.03	0.676646	1428.03	0.155672
1428.51	0.67385	1428.51	0.154889
1428.99	0.671304	1428.99	0.154265
1429.48	0.669145	1429.48	0.153902
1429.96	0.667455	1429.96	0.153852
1430.44	0.666205	1430.44	0.154111
1430.92	0.665267	1430.92	0.154645
1431.4	0.664478	1431.4	0.155403
1431.89	0.663716	1431.89	0.156322
1432.37	0.66296	1432.37	0.157321
1432.85	0.662307	1432.85	0.158291
1433.33	0.661954	1433.33	0.159092
1433.82	0.662154	1433.82	0.159567
1434.3	0.663178	1434.3	0.159558
1434.78	0.66528	1434.78	0.158941
1435.26	0.66866	1435.26	0.157666
1435.74	0.673361	1435.74	0.155846
1436.23	0.679019	1436.23	0.153794
1436.71	0.684689	1436.71	0.151945
1437.19	0.689167	1437.19	0.150655
1437.67	0.691713	1437.67	0.15004
1438.15	0.692431	1438.15	0.149987
1438.64	0.691993	1438.64	0.150256
1439.12	0.691159	1439.12	0.150604
1439.6	0.690474	1439.6	0.150858
1440.08	0.690195	1440.08	0.150948
1440.57	0.690336	1440.57	0.150881
1441.05	0.690752	1441.05	0.150704
1441.53	0.691228	1441.53	0.15046
1442.01	0.691554	1442.01	0.15016
1442.49	0.69156	1442.49	0.149789
1442.97	0.691141	1442.97	0.149318
1443.46	0.690257	1443.46	0.14873
1443.94	0.68893	1443.94	0.148021
1444.42	0.687238	1444.42	0.14719
1444.9	0.685295	1444.9	0.146218
1445.39	0.683233	1445.39	0.145057
1445.87	0.681176	1445.87	0.143638
1446.35	0.679223	1446.35	0.141899
1446.83	0.677435	1446.83	0.13984
1447.31	0.675806	1447.31	0.137559
1447.8	0.674238	1447.8	0.135244
1448.28	0.67255	1448.28	0.133115
1448.76	0.670562	1448.76	0.131338
1449.24	0.668198	1449.24	0.129985
1449.72	0.66552	1449.72	0.129046
1450.21	0.662663	1450.21	0.128486
1450.69	0.659755	1450.69	0.128294
1451.17	0.656861	1451.17	0.128497
1451.65	0.653992	1451.65	0.129138
1452.14	0.651143	1452.14	0.130224
1452.62	0.648341	1452.62	0.131691
1453.1	0.645663	1453.1	0.133395
1453.58	0.643218	1453.58	0.135157
1454.06	0.64109	1454.06	0.136815
1454.55	0.639277	1454.55	0.13827
1455.03	0.63768	1455.03	0.139485
1455.51	0.636254	1455.51	0.140442
1455.99	0.635477	1455.99	0.141097
1456.47	0.636895	1456.47	0.14144
1456.96	0.642461	1456.96	0.141608
1457.44	0.65206	1457.44	0.14187
1457.92	0.662729	1457.92	0.142438
1458.4	0.671439	1458.4	0.143349
1458.88	0.67716	1458.88	0.144504
1459.37	0.68035	1459.37	0.145761
1459.85	0.681873	1459.85	0.147
1460.33	0.68247	1460.33	0.148138
1460.81	0.682666	1460.81	0.14912
1461.3	0.682814	1461.3	0.149891
1461.78	0.683136	1461.78	0.150364
1462.26	0.683735	1462.26	0.150422
1462.74	0.68461	1462.74	0.149927
1463.22	0.685694	1463.22	0.148764
1463.71	0.686902	1463.71	0.146912
1464.19	0.688153	1464.19	0.144509
1464.67	0.689293	1464.67	0.141833
1465.15	0.690007	1465.15	0.139195
1465.63	0.689882	1465.63	0.136801
1466.12	0.688632	1466.12	0.134701
1466.6	0.68623	1466.6	0.132829
1467.08	0.682871	1467.08	0.131083
1467.56	0.67885	1467.56	0.129384
1468.05	0.67447	1468.05	0.127691
1468.53	0.669977	1468.53	0.125983
1469.01	0.665513	1469.01	0.124227
1469.49	0.661062	1469.49	0.12234
1469.97	0.656388	1469.97	0.120161
1470.46	0.65101	1470.46	0.117451
1470.94	0.644327	1470.94	0.113943
1471.42	0.635999	1471.42	0.109479
1471.9	0.626521	1471.9	0.104208
1472.38	0.617351	1472.38	0.0986637
1472.87	0.609968	1472.87	0.0935156
1473.35	0.604708	1473.35	0.0891999
1473.83	0.600865	1473.83	0.0857492
1474.31	0.597616	1474.31	0.0829115
1474.8	0.59453	1474.8	0.080366
1475.28	0.591507	1475.28	0.077891
1475.76	0.588548	1475.76	0.0754369
1476.24	0.585609	1476.24	0.0731124
1476.72	0.582569	1476.72	0.0711021
1477.21	0.579308	1477.21	0.0695679
1477.69	0.575802	1477.69	0.0685823
1478.17	0.57216	1478.17	0.0681162
1478.65	0.568603	1478.65	0.0680684
1479.13	0.56539	1479.13	0.0683082
1479.62	0.562765	1479.62	0.0687154
1480.1	0.560916	1480.1	0.0692075
1480.58	0.559932	1480.58	0.0697548
1481.06	0.55976	1481.06	0.0703813
1481.55	0.560193	1481.55	0.0711537
1482.03	0.560923	1482.03	0.0721553
1482.51	0.561673	1482.51	0.0734622
1482.99	0.562301	1482.99	0.0751248
1483.47	0.562816	1483.47	0.077164
1483.95	0.563312	1483.95	0.0795744
1484.44	0.563891	1484.44	0.0823282
1484.92	0.5646	1484.92	0.085376
1485.4	0.565419	1485.4	0.0886467
1485.88	0.566286	1485.88	0.0920503
1486.37	0.567134	1486.37	0.095484
1486.85	0.567953	1486.85	0.0988429
1487.33	0.568857	1487.33	0.102023
1487.81	0.570163	1487.81	0.104924
1488.29	0.572444	1488.29	0.10745
1488.78	0.576452	1488.78	0.109529
1489.26	0.582728	1489.26	0.111153
1489.74	0.590985	1489.74	0.112405
1490.22	0.599878	1490.22	0.113442
1490.7	0.60766	1490.7	0.114432
1491.19	0.613167	1491.19	0.115492
1491.67	0.616224	1491.67	0.116653
1492.15	0.617354	1492.15	0.117863
1492.63	0.617312	1492.63	0.119016
1493.12	0.616756	1493.12	0.119996
1493.6	0.616112	1493.6	0.120703
1494.08	0.615567	1494.08	0.121075
1494.56	0.615108	1494.56	0.121068
1495.04	0.614607	1495.04	0.120642
1495.53	0.613927	1495.53	0.119751
1496.01	0.613023	1496.01	0.118372
1496.49	0.611956	1496.49	0.116552
1496.97	0.610789	1496.97	0.114428
1497.45	0.609483	1497.45	0.112181
1497.94	0.607922	1497.94	0.109972
1498.42	0.605986	1498.42	0.107888
1498.9	0.603604	1498.9	0.10595
1499.38	0.600728	1499.38	0.104134
1499.87	0.597319	1499.87	0.102403
1500.35	0.593371	1500.35	0.10073
1500.83	0.588947	1500.83	0.0990961
1501.31	0.584218	1501.31	0.0974835
1501.79	0.579449	1501.79	0.0958677
1502.28	0.574963	1502.28	0.0942161
1502.76	0.57108	1502.76	0.0925052
1503.24	0.56804	1503.24	0.0907469
1503.72	0.565906	1503.72	0.0890126
1504.2	0.564415	1504.2	0.0874293
1504.69	0.562739	1504.69	0.0861114
1505.17	0.559254	1505.17	0.0849995
1505.65	0.551755	1505.65	0.083683
1506.13	0.539229	1506.13	0.0814946
1506.62	0.52513	1506.62	0.0781085
1507.1	0.516151	1507.1	0.0740006
1507.58	0.514003	1507.58	0.0699825
1508.06	0.514507	1508.06	0.0665271
1508.54	0.514295	1508.54	0.0636775
1509.03	0.512794	1509.03	0.0612599
1509.51	0.510681	1509.51	0.0590666
1509.99	0.508676	1509.99	0.05695
1510.47	0.507156	1510.47	0.0548512
1510.95	0.506131	1510.95	0.0527891
1511.44	0.50534	1511.44	0.0508338
1511.92	0.504414	1511.92	0.0490758
1512.4	0.503051	1512.4	0.0476019
1512.88	0.501132	1512.88	0.0464754
1513.37	0.498743	1513.37	0.0457296
1513.85	0.496101	1513.85	0.0453641
1514.33	0.493443	1514.33	0.0453423
1514.81	0.490955	1514.81	0.0455763
1515.29	0.488781	1515.29	0.0459106
1515.78	0.48708	1515.78	0.0461304
1516.26	0.486027	1516.26	0.0460355
1516.74	0.485631	1516.74	0.0455466
1517.22	0.485554	1517.22	0.0447552
1517.7	0.485284	1517.7	0.0438586
1518.19	0.4845	1518.19	0.0430512
1518.67	0.483211	1518.67	0.0424588
1519.15	0.481569	1519.15	0.0421237
1519.63	0.479674	1519.63	0.0419986
1520.11	0.477586	1520.11	0.0419296
1520.6	0.475621	1520.6	0.0416853
1521.08	0.474529	1521.08	0.041102
1521.56	0.474891	1521.56	0.0402513
1522.04	0.476206	1522.04	0.0394071
1522.53	0.477265	1522.53	0.0388241
1523.01	0.47736	1523.01	0.0385797
1523.49	0.476631	1523.49	0.0385822
1523.97	0.475626	1523.97	0.0386668
1524.45	0.474872	1524.45	0.0386869
1524.93	0.474715	1524.93	0.0385605
1525.42	0.475307	1525.42	0.0382736
1525.9	0.476623	1525.9	0.0378596
1526.38	0.478475	1526.38	0.037368
1526.86	0.480549	1526.86	0.0368402
1527.35	0.482497	1527.35	0.0363034
1527.83	0.484031	1527.83	0.0357835
1528.31	0.48497	1528.31	0.0353238
1528.79	0.485252	1528.79	0.0349927
1529.27	0.484925	1529.27	0.0348715
1529.76	0.484129	1529.76	0.035031
1530.24	0.483063	1530.24	0.0355075
1530.72	0.48193	1530.72	0.0362889
1531.2	0.480886	1531.2	0.0373087
1531.68	0.480039	1531.68	0.0384344
1532.17	0.479533	1532.17	0.0394593
1532.65	0.479633	1532.65	0.0401383
1533.13	0.480575	1533.13	0.0403029
1533.61	0.482092	1533.61	0.0399913
1534.1	0.483285	1534.1	0.03944
1534.58	0.483336	1534.58	0.03892
1535.06	0.482184	1535.06	0.0385798
1535.54	0.480433	1535.54	0.0384129
1536.02	0.47886	1536.02	0.0383392
1536.51	0.47805	1536.51	0.0383166
1536.99	0.478236	1536.99	0.0384179
1537.47	0.479211	1537.47	0.0388395
1537.95	0.480237	1537.95	0.0398233
1538.43	0.480029	1538.43	0.0414863
1538.92	0.477135	1538.92	0.0436165
1539.4	0.471191	1539.4	0.0456295
1539.88	0.464436	1539.88	0.0468949
1540.36	0.460635	1540.36	0.0472326
1540.85	0.461039	1540.85	0.0469896
1541.33	0.463607	1541.33	0.0466515
1541.81	0.46617	1541.81	0.0465002
1542.29	0.468136	1542.29	0.0465524
1542.77	0.470033	1542.77	0.0466515
1543.26	0.472673	1543.26	0.0465909
1543.74	0.476556	1543.74	0.0462157
1544.22	0.48151	1544.22	0.0454932
1544.7	0.486683	1544.7	0.0445293
1545.18	0.490982	1545.18	0.043522
1545.67	0.493665	1545.67	0.0426804
1546.15	0.494638	1546.15	0.0421574
1546.63	0.494321	1546.63	0.0420242
1547.11	0.493343	1547.11	0.0422823
1547.6	0.492278	1547.6	0.04289
1548.08	0.491527	1548.08	0.0437734
1548.56	0.491297	1548.56	0.0448164
1549.04	0.491627	1549.04	0.045853
1549.52	0.492378	1549.52	0.0466929
1550.01	0.493245	1550.01	0.0471854
1550.49	0.493872	1550.49	0.0472789
1550.97	0.494035	1550.97	0.0470319
1551.45	0.493756	1551.45	0.0465794
1551.93	0.493213	1551.93	0.0460942
1552.42	0.492585	1552.42	0.0457548
1552.9	0.491939	1552.9	0.0457127
1553.38	0.491228	1553.38	0.0460477
1553.86	0.490395	1553.86	0.0467338
1554.34	0.489477	1554.34	0.0476448
1554.83	0.488661	1554.83	0.0486104
1555.31	0.488255	1555.31	0.049496
1555.79	0.488598	1555.79	0.0502681
1556.27	0.489956	1556.27	0.0510242
1556.76	0.492399	1556.76	0.0519602
1557.24	0.495756	1557.24	0.0532124
1557.72	0.499992	1557.72	0.0545266
1558.2	0.506379	1558.2	0.0550397
1558.68	0.517245	1558.68	0.0539023
1559.17	0.530243	1559.17	0.0513745
1559.65	0.537968	1559.65	0.0486167
1560.13	0.537575	1560.13	0.0466428
1560.61	0.531837	1560.61	0.0458489
1561.09	0.52433	1561.09	0.0460884
1561.58	0.517313	1561.58	0.0469648
1562.06	0.511803	1562.06	0.0480899
1562.54	0.50808	1562.54	0.0492082
1563.02	0.506057	1563.02	0.0502075
1563.51	0.505464	1563.51	0.0510722
1563.99	0.505926	1563.99	0.0518214
1564.47	0.506994	1564.47	0.0524651
1564.95	0.508203	1564.95	0.0529957
1565.43	0.509172	1565.43	0.0534039
1565.91	0.509715	1565.91	0.0536985
1566.4	0.509876	1566.4	0.0539129
1566.88	0.509852	1566.88	0.0540994
1567.36	0.509895	1567.36	0.0543134
1567.84	0.510254	1567.84	0.0545875
1568.33	0.511199	1568.33	0.0549037
1568.81	0.513011	1568.81	0.0551913
1569.29	0.515745	1569.29	0.0553774
1569.77	0.518861	1569.77	0.0554621
1570.25	0.521316	1570.25	0.055543
1570.74	0.522278	1570.74	0.0557566
1571.22	0.521664	1571.22	0.0561884
1571.7	0.520002	1571.7	0.0568208
1572.18	0.518	1572.18	0.0575447
1572.66	0.516231	1572.66	0.0582152
1573.15	0.515025	1573.15	0.058714
1573.63	0.514485	1573.63	0.0589958
1574.11	0.514556	1574.11	0.0591014
1574.59	0.515146	1574.59	0.0591321
1575.08	0.516305	1575.08	0.0591958
1575.56	0.518319	1575.56	0.0593554
1576.04	0.52142	1576.04	0.0596178
1576.52	0.525197	1576.52	0.0599634
1577	0.528616	1577	0.0603724
1577.49	0.530834	1577.49	0.060826
1577.97	0.531758	1577.97	0.0612935
1578.45	0.53186	1578.45	0.0617378
1578.93	0.531736	1578.93	0.062141
1579.41	0.531829	1579.41	0.0625228
1579.9	0.53234	1579.9	0.0629361
1580.38	0.533256	1580.38	0.0634371
1580.86	0.534418	1580.86	0.0640541
1581.34	0.535621	1581.34	0.0647739
1581.83	0.536713	1581.83	0.0655542
1582.31	0.537646	1582.31	0.0663513
1582.79	0.538479	1582.79	0.0671434
1583.27	0.539319	1583.27	0.0679325
1583.75	0.540253	1583.75	0.0687316
1584.24	0.541295	1584.24	0.0695442
1584.72	0.542381	1584.72	0.0703545
1585.2	0.543403	1585.2	0.0711314
1585.68	0.544272	1585.68	0.0718463
1586.16	0.544958	1586.16	0.0724914
1586.65	0.545506	1586.65	0.0730873
1587.13	0.546003	1587.13	0.0736736
1587.61	0.546537	1587.61	0.0742915
1588.09	0.547157	1588.09	0.0749643
1588.58	0.547866	1588.58	0.0756898
1589.06	0.548637	1589.06	0.0764468
1589.54	0.549438	1589.54	0.0772153
1590.02	0.550262	1590.02	0.0779939
1590.5	0.551126	1590.5	0.0788068
1590.98	0.55205	1590.98	0.0796938
1591.47	0.553039	1591.47	0.0806884
1591.95	0.554061	1591.95	0.0817963
1592.43	0.555069	1592.43	0.0829856
1592.91	0.556026	1592.91	0.0841928
1593.4	0.556949	1593.4	0.085344
1593.88	0.557924	1593.88	0.0863816
1594.36	0.559082	1594.36	0.0872811
1594.84	0.560543	1594.84	0.0880536
1595.32	0.562343	1595.32	0.0887337
1595.81	0.56441	1595.81	0.0893639
1596.29	0.566576	1596.29	0.0899829
1596.77	0.568647	1596.77	0.0906248
1597.25	0.570476	1597.25	0.0913229
1597.73	0.57201	1597.73	0.0921136
1598.22	0.573283	1598.22	0.0930334
1598.7	0.574378	1598.7	0.0941076
1599.18	0.575378	1599.18	0.0953362
1599.66	0.576333	1599.66	0.0966842
1600.15	0.577262	1600.15	0.0980838
1600.63	0.578183	1600.63	0.0994536
1601.11	0.579141	1601.11	0.100726
1601.59	0.580228	1601.59	0.10187
1602.07	0.581549	1602.07	0.102899
1602.56	0.583172	1602.56	0.103859
1603.04	0.58507	1603.04	0.104805
1603.52	0.587108	1603.52	0.105778
1604	0.589085	1604	0.106797
1604.48	0.590813	1604.48	0.107865
1604.97	0.592198	1604.97	0.108979
1605.45	0.59328	1605.45	0.110142
1605.93	0.594212	1605.93	0.111361
1606.41	0.595209	1606.41	0.112633
1606.89	0.596472	1606.89	0.113933
1607.38	0.598124	1607.38	0.115204
1607.86	0.600179	1607.86	0.116376
1608.34	0.602556	1608.34	0.117393
1608.82	0.605133	1608.82	0.11825
1609.31	0.607807	1609.31	0.119003
1609.79	0.610512	1609.79	0.119757
1610.27	0.613191	1610.27	0.12062
1610.75	0.615752	1610.75	0.121663
1611.23	0.618048	1611.23	0.122889
1611.72	0.619911	1611.72	0.124232
1612.2	0.621229	1612.2	0.125577
1612.68	0.62201	1612.68	0.126799
[truncated: 4,952 more rows]

## Sheet: Figure 2f
Raman of K3Fe(CN)6		Raman of MgHCF
raman shift (cm-1)	intensity (a.u.)	raman shift (cm-1)	intensity (a.u.)
51.4705	111	51.4705	896
53.7802	113	53.7802	1008.5
56.0893	118	56.0893	1067.5
58.3979	117	58.3979	1125
60.7037	119	60.7037	1184.5
63.0111	122.5	63.0111	1234
65.318	113	65.318	1269.5
67.6242	135.5	67.6242	1258.5
69.93	142	69.93	1223
72.2351	132	72.2351	1193.5
74.5397	151.5	74.5397	1177.5
76.8437	144	76.8437	1144
79.1471	151.5	79.1471	1109
81.4479	155	81.4479	1078.5
83.7502	144	83.7502	1019.5
86.0519	149	86.0519	1000
88.3531	144	88.3531	965
90.6537	149	90.6537	942.5
92.9538	140	92.9538	889
95.2532	145	95.2532	875.5
97.5521	145.5	97.5521	864
99.8484	156	99.8484	847.5
102.146	144	102.146	824.5
104.443	150.5	104.443	797.5
106.74	159.5	106.74	766
109.036	145.5	109.036	779
111.332	152	111.332	762.5
113.624	153.5	113.624	724.5
115.919	156	115.919	698.5
118.213	146	118.213	690
120.506	155.5	120.506	688
122.799	154.5	122.799	671
125.091	151.5	125.091	660.5
127.38	143.5	127.38	657
129.671	152.5	129.671	641.5
131.962	157	131.962	627.5
134.252	155	134.252	618.5
136.541	161.5	136.541	611.5
138.828	160.5	138.828	598
141.116	173.5	141.116	584
143.404	168	143.404	583
145.691	194	145.691	589.5
147.977	195	147.977	550.5
150.261	209	150.261	559.5
152.546	211	152.546	550.5
154.831	215.5	154.831	557
157.116	203.5	157.116	537
159.397	199.5	159.397	542.5
161.68	192	161.68	525.5
163.963	186	163.963	504.5
166.245	197	166.245	505.5
168.527	190	168.527	490.5
170.805	189	170.805	503
173.086	190.5	173.086	489
175.366	187	175.366	480
177.645	175	177.645	484.5
179.921	169.5	179.921	462
182.2	156.5	182.2	460
184.477	155	184.477	453
186.754	149	186.754	465
189.029	141.5	189.029	443
191.304	137	191.304	438
193.58	138	193.58	444.5
195.852	138	195.852	425.5
198.127	139	198.127	427
200.4	130.5	200.4	423.5
202.674	133.5	202.674	415
204.944	125.5	204.944	410.5
207.216	131	207.216	409.5
209.488	138	209.488	402
211.756	131.5	211.756	409.5
214.027	139.5	214.027	394.5
216.297	132.5	216.297	403.5
218.564	138.5	218.564	399.5
220.832	130.5	220.832	400
223.101	140.5	223.101	394
225.368	138	225.368	396.5
227.633	139	227.633	394
229.9	137	229.9	374.5
232.165	141	232.165	395.5
234.429	137	234.429	382.5
236.694	135.5	236.694	390.5
238.958	144.5	238.958	411.5
241.219	137.5	241.219	406.5
243.483	140.5	243.483	397.5
245.745	141.5	245.745	410
248.005	139	248.005	404
250.267	132.5	250.267	408
252.528	140	252.528	400
254.786	127.5	254.786	426
257.046	142	257.046	403
259.303	139	259.303	430.5
261.562	131	261.562	430.5
263.82	146	263.82	430.5
266.076	141	266.076	451.5
268.333	138	268.333	433
270.589	136	270.589	424
272.843	140.5	272.843	426
275.099	139.5	275.099	428.5
277.352	135	277.352	418.5
279.606	136	279.606	408.5
281.86	145	281.86	406
284.111	139.5	284.111	401.5
286.364	143	286.364	383.5
288.614	132	288.614	393.5
290.865	137	290.865	374
293.116	138.5	293.116	372
295.365	129	295.365	355
297.615	145	297.615	358.5
299.862	143.5	299.862	364
302.111	144.5	302.111	351.5
304.357	143	304.357	353
306.605	137	306.605	340
308.852	151.5	308.852	343
311.097	140	311.097	339.5
313.343	147.5	313.343	341
315.587	145	315.587	340.5
317.832	145	317.832	337
320.074	144	320.074	346.5
322.318	143	322.318	349
324.56	152.5	324.56	339.5
326.802	146	326.802	351.5
329.045	148.5	329.045	346
331.284	143	331.284	349.5
333.526	146	333.526	345.5
335.764	151.5	335.764	334.5
338.005	144.5	338.005	366
340.242	148	340.242	350
342.481	152	342.481	350
344.718	154	344.718	356
346.956	154.5	346.956	357
349.191	146	349.191	360
351.428	154.5	351.428	365.5
353.662	161	353.662	367.5
355.898	150	355.898	369
358.131	151	358.131	372
360.366	153	360.366	389.5
362.598	155	362.598	379
364.832	154.5	364.832	376.5
367.063	152	367.063	377
369.295	154.5	369.295	379
371.525	156.5	371.525	375
373.757	152	373.757	362
375.986	160	375.986	369
378.216	154.5	378.216	356.5
380.444	156	380.444	356.5
382.671	166.5	382.671	357.5
384.9	162	384.9	358.5
387.126	144	387.126	353
389.354	154.5	389.354	347.5
391.579	155.5	391.579	352
393.806	152	393.806	355
396.03	154	396.03	348.5
398.255	151	398.255	356
400.478	145.5	400.478	354
402.701	142	402.701	352
404.925	149.5	404.925	354.5
407.146	153.5	407.146	367.5
409.369	145	409.369	360
411.589	156	411.589	350.5
413.811	152	413.811	356.5
416.03	146	416.03	363
418.249	148.5	418.249	370
420.469	152.5	420.469	365.5
422.687	151	422.687	360
424.906	149.5	424.906	361
427.122	150.5	427.122	365.5
429.338	151	429.338	350.5
431.556	149	431.556	350
433.771	145	433.771	362
435.987	150	435.987	344
438.201	151.5	438.201	345
440.414	149.5	440.414	337
442.629	151.5	442.629	350.5
444.842	149.5	444.842	349
447.053	143	447.053	333.5
449.266	151.5	449.266	317
451.477	152	451.477	323.5
453.689	151.5	453.689	346.5
455.899	148.5	455.899	340.5
458.108	147	458.108	338.5
460.319	149.5	460.319	330.5
462.527	140	462.527	339.5
464.734	152	464.734	337.5
466.943	152	466.943	347
469.149	146	469.149	333
471.355	143	471.355	332
473.563	141	473.563	337
475.767	145	475.767	331
477.972	149.5	477.972	337
480.178	150	480.178	338.5
482.381	144	482.381	335.5
484.583	145	484.583	348.5
486.786	142	486.786	333
488.989	153	488.989	342
491.19	155.5	491.19	349
493.391	145	493.391	353.5
495.593	151.5	495.593	362.5
497.792	148	497.792	363
499.991	159.5	499.991	368
502.192	156.5	502.192	367
504.39	146.5	504.39	380
506.587	147.5	506.587	388.5
508.784	155	508.784	394
510.983	146	510.983	377.5
513.178	148.5	513.178	386.5
515.374	155	515.374	400.5
517.568	150	517.568	407.5
519.765	152.5	519.765	396.5
521.958	159	521.958	408
524.152	157.5	524.152	422
526.344	158.5	526.344	412
528.538	159.5	528.538	431.5
530.73	159.5	530.73	431.5
532.921	147	532.921	441.5
535.112	146	535.112	442
537.304	156.5	537.304	447
539.493	161	539.493	461
541.682	148.5	541.682	432.5
543.87	148	543.87	449.5
546.06	158	546.06	435.5
548.248	157	548.248	424
550.435	155	550.435	428
552.621	148	552.621	409.5
554.807	155.5	554.807	423.5
556.994	156	556.994	404
559.179	158	559.179	398
561.363	157	561.363	387.5
563.547	158.5	563.547	389.5
565.73	158	565.73	380.5
567.913	166	567.913	388.5
570.097	157	570.097	367
572.279	153.5	572.279	387
574.46	156.5	574.46	379
576.64	152.5	576.64	383
578.82	155.5	578.82	378.5
581.002	166	581.002	371
583.181	161	583.181	386.5
585.36	164.5	585.36	383
587.538	154	587.538	386.5
589.715	154	589.715	406
591.892	167	591.892	390
594.068	162	594.068	384.5
596.246	161	596.246	381
598.422	166.5	598.422	387.5
600.597	164	600.597	400
602.771	167.5	602.771	380
604.945	160.5	604.945	388
607.118	162	607.118	367
609.291	152.5	609.291	394.5
611.463	161	611.463	388
613.637	164	613.637	393
615.808	163.5	615.808	390
617.979	164.5	617.979	388.5
620.149	158.5	620.149	387
622.319	158	622.319	379
624.488	165.5	624.488	392
626.656	161	626.656	368.5
628.825	156	628.825	391.5
630.992	155.5	630.992	371
633.159	163.5	633.159	376
635.328	161	635.328	409.5
637.494	163.5	637.494	382.5
639.659	161.5	639.659	372.5
641.824	161	641.824	375
643.989	159.5	643.989	379
646.153	161	646.153	382.5
648.316	168	648.316	371.5
650.479	166	650.479	375
652.642	155	652.642	370
654.804	161.5	654.804	376.5
656.965	161	656.965	375
659.126	166	659.126	377.5
661.286	161.5	661.286	380
663.446	161	663.446	378
665.606	165.5	665.606	370
667.764	166	667.764	373
669.923	168.5	669.923	370
672.081	169.5	672.081	366.5
674.238	161	674.238	363.5
676.395	169.5	676.395	376
678.551	162.5	678.551	365.5
680.707	157	680.707	370.5
682.862	165.5	682.862	359.5
685.017	168.5	685.017	357.5
687.171	176	687.171	351
689.325	173	689.325	368
691.478	182.5	691.478	365
693.63	168.5	693.63	367
695.783	170	695.783	370.5
697.934	178	697.934	364
700.085	178.5	700.085	363
702.236	184	702.236	362
704.386	185	704.386	370
706.536	175	706.536	359.5
708.685	177.5	708.685	378
710.833	182	710.833	371
712.982	173.5	712.982	367.5
715.129	172.5	715.129	383.5
717.276	179	717.276	370.5
719.423	171	719.423	375.5
721.569	176.5	721.569	380
723.714	184	723.714	395.5
725.859	178	725.859	398
728.004	178.5	728.004	400
730.148	176	730.148	417
732.291	172	732.291	417
734.434	166	734.434	429
736.575	164	736.575	431.5
738.717	173.5	738.717	436.5
740.858	182	740.858	454.5
742.999	178.5	742.999	454
745.14	176	745.14	449
747.28	169	747.28	446.5
749.419	171.5	749.419	455.5
751.558	174.5	751.558	449
753.696	165.5	753.696	438.5
755.834	177.5	755.834	433
757.972	178.5	757.972	437.5
760.107	172	760.107	425
762.243	167	762.243	424.5
764.379	169.5	764.379	410
766.514	174	766.514	420
768.649	177.5	768.649	395.5
770.784	170	770.784	402
772.917	172.5	772.917	391
775.049	179.5	775.049	382.5
777.182	167.5	777.182	390
779.314	171	779.314	387.5
781.446	173	781.446	392.5
783.577	181	783.577	384.5
785.708	182	785.708	388
787.838	180.5	787.838	384
789.966	182	789.966	377
792.095	178	792.095	378
794.224	179.5	794.224	383
796.353	168	796.353	381
798.48	182	798.48	378.5
800.606	178.5	800.606	379
802.733	176	802.733	385
804.859	181	804.859	387.5
806.985	176	806.985	395
809.11	179.5	809.11	369.5
811.235	181	811.235	371
813.357	177	813.357	386
815.481	184.5	815.481	377.5
817.604	180	817.604	406.5
819.727	176	819.727	379
821.847	183	821.847	388.5
823.969	182	823.969	387
826.09	182	826.09	390
828.211	172.5	828.211	374.5
830.331	183	830.331	399
832.449	180.5	832.449	411
834.569	184	834.569	407.5
836.687	185.5	836.687	418.5
838.806	179	838.806	409
840.922	175	840.922	415.5
843.039	182	843.039	431.5
845.156	177	845.156	404
847.272	181	847.272	422
849.386	173	849.386	429
851.501	179.5	851.501	426.5
853.616	183	853.616	412.5
855.728	185.5	855.728	417.5
857.842	177.5	857.842	419
859.955	172.5	859.955	388.5
862.068	182	862.068	406
864.178	178.5	864.178	403.5
866.29	186.5	866.29	393
868.401	188.5	868.401	401.5
870.51	183.5	870.51	396.5
872.621	187	872.621	384.5
874.731	185.5	874.731	393
876.84	187.5	876.84	398.5
878.947	185.5	878.947	384
881.055	179.5	881.055	378.5
883.163	193	883.163	405
885.268	185	885.268	391
887.375	186.5	887.375	393.5
889.481	191.5	889.481	420
891.585	187	891.585	408.5
893.691	198.5	893.691	418
895.796	181.5	895.796	420.5
897.898	178	897.898	409.5
900.002	185	900.002	425.5
902.105	176.5	902.105	419.5
904.206	189	904.206	420
906.309	186.5	906.309	397
908.409	181	908.409	403.5
910.51	181	910.51	406
912.611	187.5	912.611	395.5
914.709	185	914.709	400
916.809	184.5	916.809	387
918.909	185	918.909	423.5
921.006	179	921.006	411
923.104	188.5	923.104	424.5
925.2	184.5	925.2	461.5
927.298	183	927.298	466
929.395	173.5	929.395	489
931.489	182	931.489	481
933.585	186	933.585	472.5
935.679	183.5	935.679	459.5
937.774	182.5	937.774	448.5
939.868	188	939.868	434
941.96	179	941.96	423
944.054	187	944.054	401
946.145	184.5	946.145	408.5
948.237	195.5	948.237	392.5
950.328	173.5	950.328	396.5
952.419	183	952.419	378
954.51	182	954.51	370.5
956.599	191	956.599	364
958.689	190	958.689	366.5
960.777	178.5	960.777	375
962.866	188.5	962.866	376
964.952	184.5	964.952	375.5
967.041	189.5	967.041	370
969.126	181.5	969.126	356
971.214	194	971.214	365
973.298	188	973.298	364.5
975.384	191.5	975.384	380.5
977.47	187	977.47	370
979.553	179	979.553	375.5
981.638	195	981.638	383
983.72	187	983.72	372.5
985.804	186.5	985.804	375.5
987.885	191.5	987.885	375.5
989.968	182.5	989.968	377
992.049	187	992.049	389.5
994.13	191	994.13	385.5
996.21	185.5	996.21	389
998.291	196.5	998.291	390.5
1000.37	177	1000.37	410
1002.45	189	1002.45	407.5
1004.53	184	1004.53	398
1006.6	192	1006.6	398.5
1008.68	189	1008.68	412.5
1010.76	191.5	1010.76	419.5
1012.84	188	1012.84	433
1014.91	190	1014.91	433.5
1016.99	194	1016.99	431.5
1019.06	184	1019.06	440.5
1021.14	193.5	1021.14	442.5
1023.21	205	1023.21	434.5
1025.28	189.5	1025.28	421
1027.36	188.5	1027.36	436
1029.43	197	1029.43	422
1031.5	191	1031.5	423
1033.57	197.5	1033.57	419
1035.64	186	1035.64	421.5
1037.71	189	1037.71	405
1039.78	196	1039.78	416.5
1041.85	193.5	1041.85	394.5
1043.92	186	1043.92	389
1045.99	195.5	1045.99	407.5
1048.06	187	1048.06	390
1050.13	193	1050.13	407.5
1052.19	179	1052.19	418
1054.26	192	1054.26	390
1056.33	200	1056.33	397.5
1058.39	188	1058.39	407
1060.46	191.5	1060.46	404
1062.52	195	1062.52	411.5
1064.58	187	1064.58	401
1066.65	191	1066.65	410.5
1068.71	196.5	1068.71	411.5
1070.77	188	1070.77	418
1072.84	189	1072.84	416.5
1074.9	196	1074.9	400
1076.96	185.5	1076.96	410
1079.02	193	1079.02	403.5
1081.08	190	1081.08	397.5
1083.14	187	1083.14	421.5
1085.2	186.5	1085.2	400
1087.26	189	1087.26	410.5
1089.32	193	1089.32	404
1091.38	192	1091.38	401.5
1093.43	196.5	1093.43	411
1095.49	180.5	1095.49	402
1097.54	196	1097.54	418
1099.6	186.5	1099.6	412.5
1101.66	196.5	1101.66	416.5
1103.71	176	1103.71	416.5
1105.77	195.5	1105.77	407
1107.82	189	1107.82	405.5
1109.87	196	1109.87	403.5
1111.93	199.5	1111.93	395.5
1113.98	197	1113.98	409
1116.03	196.5	1116.03	415.5
1118.08	201	1118.08	413.5
1120.13	190	1120.13	400
1122.18	195	1122.18	395.5
1124.23	199	1124.23	400
1126.28	200	1126.28	403.5
1128.33	199	1128.33	389.5
1130.38	190	1130.38	395.5
1132.43	191.5	1132.43	390.5
1134.48	202	1134.48	393
1136.53	195	1136.53	392.5
1138.57	201	1138.57	388.5
1140.62	201	1140.62	390
1142.66	200	1142.66	388.5
1144.71	200.5	1144.71	398
1146.75	190	1146.75	383
1148.8	195	1148.8	387
1150.84	198	1150.84	403.5
1152.88	191.5	1152.88	383
1154.93	198.5	1154.93	382.5
1156.97	191.5	1156.97	389.5
1159.01	192.5	1159.01	382
1161.05	199	1161.05	381.5
1163.09	193	1163.09	393
1165.14	203.5	1165.14	396
1167.17	201	1167.17	391
1169.21	201	1169.21	394.5
1171.25	189.5	1171.25	391.5
1173.29	186	1173.29	376
1175.33	199	1175.33	383.5
1177.37	201	1177.37	385
1179.4	192	1179.4	383
1181.44	190.5	1181.44	399.5
1183.48	205	1183.48	393
1185.51	193	1185.51	393.5
1187.55	196	1187.55	411
1189.58	196.5	1189.58	369
1191.62	186.5	1191.62	403.5
1193.65	194	1193.65	410.5
1195.68	203.5	1195.68	420.5
1197.72	192	1197.72	411
1199.75	198	1199.75	404.5
1201.78	196.5	1201.78	414.5
1203.81	199	1203.81	407.5
1205.84	190	1205.84	409
1207.87	200.5	1207.87	427
1209.9	193	1209.9	429
1211.93	194.5	1211.93	435
1213.96	190.5	1213.96	431
1215.99	204.5	1215.99	440
1218.02	195	1218.02	429
1220.05	190.5	1220.05	444.5
1222.07	195	1222.07	451
1224.1	192.5	1224.1	455
1226.13	195.5	1226.13	483.5
1228.15	200	1228.15	456
1230.18	191	1230.18	466.5
1232.2	199.5	1232.2	479
1234.23	187	1234.23	454.5
1236.25	206	1236.25	448.5
1238.27	195	1238.27	447
1240.3	200	1240.3	435.5
1242.32	196.5	1242.32	416.5
1244.34	198	1244.34	424
1246.36	201	1246.36	404
1248.38	204.5	1248.38	412
1250.4	206	1250.4	407.5
1252.42	195.5	1252.42	410
1254.44	204.5	1254.44	404.5
1256.46	201	1256.46	395.5
1258.48	194.5	1258.48	392
1260.5	180	1260.5	410
1262.52	204.5	1262.52	384.5
1264.53	188.5	1264.53	398.5
1266.55	203.5	1266.55	393.5
1268.57	200	1268.57	399
1270.58	198	1270.58	412.5
1272.6	196.5	1272.6	429
1274.61	196	1274.61	411
1276.63	200.5	1276.63	416
1278.64	191.5	1278.64	411.5
1280.65	197.5	1280.65	404
1282.67	201	1282.67	420.5
1284.68	195	1284.68	432.5
1286.69	199	1286.69	427
1288.7	197	1288.7	412
1290.71	198.5	1290.71	430.5
1292.72	196	1292.72	442.5
1294.73	197	1294.73	412
1296.74	197.5	1296.74	424
1298.75	194	1298.75	427
1300.76	199	1300.76	421.5
1302.77	202	1302.77	429.5
1304.78	197.5	1304.78	433.5
1306.78	203.5	1306.78	432.5
1308.79	195.5	1308.79	415.5
1310.8	197	1310.8	426
1312.8	204	1312.8	426.5
1314.81	204.5	1314.81	423.5
1316.81	202.5	1316.81	406.5
1318.82	199.5	1318.82	435.5
1320.82	196	1320.82	418.5
1322.83	200	1322.83	422
1324.83	190	1324.83	418
1326.83	195	1326.83	421
1328.83	195	1328.83	406
1330.84	203	1330.84	422.5
1332.84	189.5	1332.84	417.5
1334.84	209.5	1334.84	414
1336.84	201.5	1336.84	415.5
1338.84	193.5	1338.84	423
1340.84	201	1340.84	440
1342.84	202	1342.84	421
1344.84	193.5	1344.84	434
1346.83	199.5	1346.83	416
1348.83	194.5	1348.83	436.5
1350.83	206	1350.83	407.5
1352.83	203	1352.83	427
1354.82	201	1354.82	430.5
1356.82	203.5	1356.82	435
1358.81	207	1358.81	439
1360.81	197.5	1360.81	439.5
1362.8	189.5	1362.8	449.5
1364.8	196	1364.8	438.5
1366.79	195	1366.79	446
1368.78	203	1368.78	450.5
1370.77	205	1370.77	441
1372.77	200	1372.77	450
1374.76	199	1374.76	441.5
1376.75	202.5	1376.75	442.5
1378.74	195.5	1378.74	428.5
1380.73	212.5	1380.73	427
1382.72	193.5	1382.72	435
1384.71	199	1384.71	421.5
1386.7	197.5	1386.7	406
1388.68	193.5	1388.68	415.5
1390.67	202	1390.67	407.5
1392.66	197	1392.66	407.5
1394.65	200	1394.65	396
1396.63	202.5	1396.63	395
1398.62	207	1398.62	391.5
1400.6	212.5	1400.6	415.5
1402.59	198	1402.59	398.5
1404.57	204	1404.57	419.5
1406.56	202	1406.56	413
1408.54	193.5	1408.54	435.5
1410.52	207.5	1410.52	449
1412.51	202	1412.51	483.5
1414.49	208	1414.49	490.5
1416.47	200	1416.47	517
1418.45	200	1418.45	526
1420.43	195.5	1420.43	560.5
1422.42	200.5	1422.42	569
1424.39	205.5	1424.39	570.5
1426.37	207.5	1426.37	555.5
1428.35	197.5	1428.35	554
1430.33	199	1430.33	553.5
1432.31	204	1432.31	539.5
1434.29	197	1434.29	524
1436.26	215	1436.26	514.5
1438.24	206.5	1438.24	518
1440.22	202.5	1440.22	521.5
1442.19	212.5	1442.19	515.5
1444.17	200.5	1444.17	526
1446.14	206	1446.14	523.5
1448.12	192	1448.12	520
1450.09	201.5	1450.09	520.5
1452.07	201.5	1452.07	517
1454.04	212.5	1454.04	507
1456.01	208	1456.01	517.5
1457.99	208.5	1457.99	524.5
1459.96	196	1459.96	486
1461.93	201	1461.93	488.5
1463.9	200	1463.9	487.5
1465.87	196	1465.87	473.5
1467.84	196	1467.84	476
1469.81	200	1469.81	451.5
1471.78	207	1471.78	449
1473.74	203.5	1473.74	434.5
1475.71	205	1475.71	421.5
1477.68	203.5	1477.68	409.5
1479.65	202.5	1479.65	424
1481.62	203.5	1481.62	423
1483.58	198	1483.58	438.5
1485.55	196	1485.55	440
1487.51	198	1487.51	431
1489.48	202.5	1489.48	434.5
1491.44	199.5	1491.44	452
1493.41	199	1493.41	454
1495.37	201	1495.37	436
1497.33	201	1497.33	436
1499.3	204	1499.3	424
1501.26	202	1501.26	410.5
1503.22	202	1503.22	395.5
1505.18	207	1505.18	400.5
1507.14	196	1507.14	390.5
1509.1	197.5	1509.1	394
1511.06	208.5	1511.06	401.5
1513.02	210	1513.02	393
1514.98	202.5	1514.98	384
1516.94	197	1516.94	366.5
1518.9	215	1518.9	370.5
1520.86	200.5	1520.86	385
1522.81	200	1522.81	368.5
1524.77	199.5	1524.77	369
1526.73	204	1526.73	370
1528.68	190	1528.68	365
1530.64	207	1530.64	378.5
1532.59	195	1532.59	368
1534.55	210.5	1534.55	366
1536.5	206	1536.5	375
1538.45	211.5	1538.45	374.5
1540.41	207.5	1540.41	366.5
1542.36	203	1542.36	376.5
1544.31	207	1544.31	354.5
1546.27	207.5	1546.27	360.5
1548.22	202	1548.22	353.5
1550.17	200	1550.17	366.5
1552.12	202.5	1552.12	367
1554.07	205	1554.07	377.5
1556.02	207	1556.02	363.5
1557.97	207	1557.97	375.5
1559.92	205	1559.92	364.5
1561.86	206	1561.86	358.5
1563.81	199.5	1563.81	364
1565.76	205	1565.76	363
1567.71	196.5	1567.71	362
1569.65	196	1569.65	366
1571.6	205.5	1571.6	372
1573.54	210.5	1573.54	381
1575.49	197	1575.49	368.5
1577.43	205	1577.43	371
1579.38	209	1579.38	360
1581.32	206.5	1581.32	372
1583.27	200	1583.27	365.5
1585.21	198	1585.21	391
1587.15	195.5	1587.15	378.5
1589.09	206.5	1589.09	380
1591.03	204	1591.03	359
1592.98	201.5	1592.98	383.5
1594.92	201	1594.92	379
1596.86	207.5	1596.86	375.5
1598.8	217.5	1598.8	373.5
1600.74	205.5	1600.74	385
1602.68	205.5	1602.68	372
1604.61	211.5	1604.61	383
1606.55	206	1606.55	371
1608.49	208	1608.49	386
1610.43	200	1610.43	389.5
1612.36	214.5	1612.36	366.5
1614.3	215	1614.3	378.5
1616.24	203	1616.24	380
1618.17	204	1618.17	373.5
1620.1	205	1620.1	380.5
1622.04	196	1622.04	385.5
1623.97	200	1623.97	386.5
1625.91	207	1625.91	386
1627.84	200.5	1627.84	387
1629.77	207.5	1629.77	392
1631.7	211	1631.7	395
1633.64	205	1633.64	390
1635.57	214	1635.57	381.5
1637.5	211	1637.5	406
1639.43	206	1639.43	392
1641.36	207	1641.36	394
1643.29	214.5	1643.29	392.5
1645.22	213.5	1645.22	401.5
1647.15	197	1647.15	410.5
1649.08	208	1649.08	409
1651	213	1651	411
1652.93	205	1652.93	407.5
1654.86	211.5	1654.86	422.5
1656.78	210	1656.78	428
1658.71	203.5	1658.71	435
1660.64	211	1660.64	425.5
1662.56	208	1662.56	437
1664.49	202.5	1664.49	442.5
1666.41	208.5	1666.41	443
1668.33	209	1668.33	465.5
1670.26	207	1670.26	474.5
1672.18	209	1672.18	472.5
1674.1	213.5	1674.1	464
1676.03	197	1676.03	466
1677.95	204	1677.95	478.5
1679.87	205	1679.87	456.5
1681.79	210	1681.79	451.5
1683.71	204	1683.71	461
1685.63	213.5	1685.63	442
1687.55	210.5	1687.55	443.5
1689.47	196.5	1689.47	444
1691.39	202.5	1691.39	430.5
1693.31	208.5	1693.31	427
1695.22	202.5	1695.22	420
1697.14	207.5	1697.14	419
1699.06	202.5	1699.06	401
1700.97	195.5	1700.97	400
1702.89	207.5	1702.89	407.5
1704.81	203.5	1704.81	401.5
1706.72	203	1706.72	386.5
1708.63	208	1708.63	391
1710.55	202.5	1710.55	381.5
1712.46	210.5	1712.46	375
1714.38	206.5	1714.38	382
1716.29	209.5	1716.29	369.5
1718.2	212	1718.2	371
1720.11	218	1720.11	370
1722.03	199	1722.03	365
1723.94	199.5	1723.94	365
1725.85	207	1725.85	367.5
1727.76	205	1727.76	360.5
1729.67	198	1729.67	375.5
1731.58	209.5	1731.58	363.5
1733.49	216.5	1733.49	367
1735.39	207	1735.39	367
1737.3	213	1737.3	366
1739.21	210.5	1739.21	380
1741.12	205	1741.12	354.5
1743.03	207	1743.03	379.5
1744.93	218	1744.93	365
1746.84	208	1746.84	373
1748.74	203	1748.74	367.5
1750.65	207.5	1750.65	365.5
1752.55	206	1752.55	374
1754.46	206	1754.46	380.5
1756.36	217.5	1756.36	362.5
1758.26	213.5	1758.26	370
1760.17	211	1760.17	370.5
1762.07	216.5	1762.07	374
1763.97	208.5	1763.97	368.5
1765.87	202.5	1765.87	359
1767.78	206.5	1767.78	357.5
1769.68	207	1769.68	378.5
1771.58	216	1771.58	382.5
1773.48	208.5	1773.48	371.5
1775.38	209	1775.38	363
1777.28	208.5	1777.28	370.5
1779.17	201.5	1779.17	371.5
1781.07	213	1781.07	375
1782.97	208.5	1782.97	365.5
1784.87	210.5	1784.87	377
1786.76	207.5	1786.76	365.5
1788.66	208	1788.66	379.5
1790.56	203	1790.56	384.5
1792.45	206	1792.45	369
1794.35	207	1794.35	364
1796.24	218	1796.24	356
1798.14	218	1798.14	363.5
1800.03	203	1800.03	360.5
1801.92	212	1801.92	372
1803.82	209.5	1803.82	368.5
1805.71	210	1805.71	360.5
1807.6	212	1807.6	366
1809.49	208.5	1809.49	360.5
1811.39	206.5	1811.39	377.5
1813.27	210	1813.27	352.5
1815.17	207	1815.17	369
1817.06	205	1817.06	364
1818.95	209.5	1818.95	369
1820.84	203	1820.84	363.5
1822.72	206	1822.72	364
1824.61	204	1824.61	358.5
1826.5	207.5	1826.5	374
1828.39	209	1828.39	365
1830.27	196	1830.27	364.5
1832.16	201	1832.16	361
1834.05	200	1834.05	368
1835.93	194.5	1835.93	369
1837.82	200.5	1837.82	359.5
1839.7	208.5	1839.7	369
1841.59	209	1841.59	352
1843.47	204.5	1843.47	362.5
1845.36	207	1845.36	361.5
1847.24	200.5	1847.24	374.5
1849.12	201.5	1849.12	365.5
1851	210	1851	371.5
1852.89	204	1852.89	365.5
1854.77	212	1854.77	363
1856.65	203.5	1856.65	360
1858.53	199.5	1858.53	365
1860.41	209	1860.41	374.5
1862.29	203	1862.29	359.5
1864.17	200	1864.17	370
1866.05	201.5	1866.05	372.5
1867.93	199	1867.93	375.5
1869.8	214	1869.8	371.5
1871.68	202	1871.68	375.5
1873.56	208.5	1873.56	369.5
1875.44	200.5	1875.44	372.5
1877.31	206.5	1877.31	357.5
1879.19	198	1879.19	376.5
1881.06	206	1881.06	371
1882.94	213.5	1882.94	374.5
1884.81	211	1884.81	369
1886.69	216.5	1886.69	375
1888.56	207	1888.56	362
1890.44	205	1890.44	388
1892.31	205	1892.31	362
1894.18	211	1894.18	370
1896.05	209.5	1896.05	379
1897.93	215	1897.93	383.5
1899.8	207	1899.8	369.5
1901.67	206.5	1901.67	369
1903.54	215.5	1903.54	377
1905.41	211	1905.41	355.5
1907.28	213	1907.28	369.5
1909.15	209	1909.15	370.5
1911.02	210	1911.02	371.5
1912.89	205.5	1912.89	364
1914.75	211.5	1914.75	363.5
1916.62	210.5	1916.62	382.5
1918.49	209.5	1918.49	377
1920.36	204	1920.36	376
1922.22	211	1922.22	380
1924.09	208.5	1924.09	357.5
1925.95	213	1925.95	367
1927.82	211	1927.82	378
1929.68	210.5	1929.68	356.5
1931.55	203.5	1931.55	373
1933.41	211.5	1933.41	375.5
1935.27	204.5	1935.27	367
1937.14	203.5	1937.14	365
1939	203	1939	372.5
1940.86	203	1940.86	377.5
1942.72	206.5	1942.72	374.5
1944.58	206.5	1944.58	368
1946.44	215	1946.44	369.5
1948.31	207	1948.31	368
1950.16	201	1950.16	363
1952.02	214	1952.02	353
1953.88	210	1953.88	357
1955.74	211	1955.74	351.5
1957.6	221.5	1957.6	373.5
1959.46	205	1959.46	377
1961.32	212.5	1961.32	361
1963.17	210.5	1963.17	346
1965.03	210	1965.03	382
1966.89	200	1966.89	368.5
1968.74	208	1968.74	372.5
1970.6	213.5	1970.6	372
1972.45	206.5	1972.45	359
1974.31	209	1974.31	389.5
1976.16	207.5	1976.16	372.5
1978.02	204.5	1978.02	373.5
1979.87	209	1979.87	371.5
1981.72	202	1981.72	376
1983.57	211	1983.57	370.5
1985.43	204.5	1985.43	372.5
1987.28	204	1987.28	365
1989.13	214.5	1989.13	369
1990.98	204.5	1990.98	376.5
1992.83	202.5	1992.83	382.5
1994.68	205.5	1994.68	371.5
1996.53	203	1996.53	371.5
1998.38	215	1998.38	374
2000.23	210.5	2000.23	362.5
2002.08	206	2002.08	375.5
2003.93	211	2003.93	357.5
2005.77	204.5	2005.77	379.5
2007.62	205.5	2007.62	391
2009.47	209.5	2009.47	370
2011.31	204.5	2011.31	385.5
2013.16	207	2013.16	352.5
2015	206	2015	370.5
2016.85	206	2016.85	390
2018.69	221	2018.69	379.5
2020.54	211	2020.54	374.5
2022.38	202	2022.38	377
2024.23	203.5	2024.23	377
2026.07	207.5	2026.07	378
2027.91	208	2027.91	388.5
2029.75	208.5	2029.75	378.5
2031.59	206	2031.59	379.5
2033.44	213.5	2033.44	382.5
2035.28	212.5	2035.28	391.5
2037.12	219	2037.12	387
2038.96	206.5	2038.96	396.5
2040.8	210	2040.8	385
2042.64	214	2042.64	390.5
2044.48	207.5	2044.48	407.5
2046.31	208.5	2046.31	396.5
2048.15	214.5	2048.15	399
2049.99	215	2049.99	402.5
2051.83	210	2051.83	396
2053.66	210.5	2053.66	410.5
2055.5	210.5	2055.5	409.5
2057.34	204	2057.34	414
2059.17	201.5	2059.17	431
2061.01	222	2061.01	420.5
2062.84	211.5	2062.84	421.5
2064.68	202	2064.68	432
2066.51	212.5	2066.51	436.5
2068.34	217	2068.34	449.5
2070.18	201	2070.18	447
2072.01	214.5	2072.01	454
2073.84	219	2073.84	450
2075.68	208.5	2075.68	455
2077.51	208.5	2077.51	463.5
2079.34	205	2079.34	472.5
2081.17	210	2081.17	483.5
2083	204.5	2083	478
2084.83	205.5	2084.83	493.5
2086.66	211	2086.66	508.5
2088.49	205	2088.49	517
2090.32	215	2090.32	504
2092.14	210.5	2092.14	515
2093.97	206	2093.97	511
2095.8	214.5	2095.8	510
2097.63	219.5	2097.63	530
2099.45	203	2099.45	531
2101.28	197	2101.28	547.5
2103.1	205	2103.1	568.5
2104.93	204.5	2104.93	592.5
2106.75	208	2106.75	614.5
2108.58	201	2108.58	643
2110.4	209	2110.4	697.5
2112.23	214	2112.23	735
2114.05	222.5	2114.05	757
2115.87	248.5	2115.87	771.5
2117.7	307.5	2117.7	780.5
2119.52	372	2119.52	766.5
2121.34	490.5	2121.34	765
2123.16	609	2123.16	754
2124.98	711.5	2124.98	715.5
2126.8	718.5	2126.8	708.5
2128.62	713.5	2128.62	680
2130.44	750	2130.44	662
2132.26	677	2132.26	656
2134.08	530	2134.08	646
2135.9	390.5	2135.9	643
2137.72	300.5	2137.72	640.5
2139.53	271	2139.53	647.5
2141.35	223.5	2141.35	673
2143.17	222	2143.17	724.5
2144.99	214	2144.99	777
2146.8	211.5	2146.8	795.5
2148.62	204.5	2148.62	875.5
2150.43	203	2150.43	920.5
2152.25	203	2152.25	988.5
2154.06	204	2154.06	985.5
2155.88	212	2155.88	993.5
2157.69	196	2157.69	948
2159.5	192	2159.5	879.5
2161.32	199.5	2161.32	804.5
2163.13	203	2163.13	738
2164.94	209.5	2164.94	670.5
2166.75	204	2166.75	595.5
2168.56	208.5	2168.56	557.5
2170.37	204	2170.37	504.5
2172.18	206	2172.18	482.5
2173.99	205	2173.99	464
2175.8	203.5	2175.8	447
2177.61	200	2177.61	433
2179.42	215	2179.42	426
2181.23	202	2181.23	400
2183.04	191.5	2183.04	412.5
2184.85	204.5	2184.85	411.5
2186.65	214	2186.65	407
2188.46	205.5	2188.46	405.5
2190.27	213	2190.27	415.5
2192.07	203.5	2192.07	405
2193.88	195	2193.88	389
2195.68	207	2195.68	408
2197.49	206	2197.49	403.5
2199.29	208.5	2199.29	395.5
2201.1	193	2201.1	402.5
2202.9	212	2202.9	404
2204.71	204.5	2204.71	398
2206.51	205.5	2206.51	405
2208.31	195	2208.31	403.5
2210.11	191	2210.11	388
2211.91	195.5	2211.91	379.5
2213.72	202.5	2213.72	393.5
2215.52	197.5	2215.52	412
2217.32	195	2217.32	395.5
2219.12	208.5	2219.12	379.5
2220.92	197.5	2220.92	395
2222.71	201.5	2222.71	388.5
2224.51	204.5	2224.51	378
2226.31	201.5	2226.31	390
2228.11	195.5	2228.11	382
2229.91	201	2229.91	384
2231.71	193.5	2231.71	384.5
2233.5	193.5	2233.5	383
2235.3	210	2235.3	382
2237.09	192.5	2237.09	371
2238.89	197	2238.89	375.5
2240.69	194	2240.69	371
2242.48	193	2242.48	380
2244.27	192	2244.27	375.5
2246.07	200	2246.07	376
2247.86	201	2247.86	380
2249.66	200	2249.66	371
2251.45	189	2251.45	366.5
2253.24	205.5	2253.24	369.5
2255.03	193.5	2255.03	360
2256.82	199.5	2256.82	365
2258.62	207.5	2258.62	365
2260.41	193	2260.41	369.5
2262.2	203	2262.2	369.5
2263.99	201.5	2263.99	375.5
2265.78	196.5	2265.78	375
2267.57	189	2267.57	376
2269.36	195.5	2269.36	373.5
2271.14	197	2271.14	367
2272.93	206	2272.93	364
2274.72	194.5	2274.72	371
2276.51	196.5	2276.51	360
2278.29	196.5	2278.29	376
2280.08	193	2280.08	369.5
2281.87	192.5	2281.87	364
2283.65	196	2283.65	364.5
2285.44	206	2285.44	370.5
2287.22	202	2287.22	367
2289.01	190	2289.01	354
2290.79	186	2290.79	364
2292.58	202.5	2292.58	366.5
2294.36	188	2294.36	359.5
2296.14	197.5	2296.14	370.5
2297.93	192.5	2297.93	365
2299.71	180.5	2299.71	376
2301.49	190	2301.49	381.5
2303.27	194	2303.27	358.5
2305.05	202.5	2305.05	354
2306.83	192	2306.83	370
2308.61	200.5	2308.61	381
2310.39	201	2310.39	369.5
2312.17	191	2312.17	357.5
2313.95	192	2313.95	357
2315.73	197.5	2315.73	350.5
2317.51	186	2317.51	367.5
2319.29	202.5	2319.29	354
2321.07	190.5	2321.07	358.5
2322.84	195	2322.84	362.5
2324.62	191.5	2324.62	360.5
2326.4	188.5	2326.4	365.5
2328.17	191	2328.17	345.5
2329.95	198.5	2329.95	362
2331.72	208	2331.72	368.5
2333.5	183.5	2333.5	357.5
2335.27	195	2335.27	358.5
2337.05	192	2337.05	352.5
2338.82	190.5	2338.82	347.5
2340.59	191.5	2340.59	356.5
2342.37	188	2342.37	352
2344.14	186.5	2344.14	359
2345.91	189.5	2345.91	363
2347.68	183.5	2347.68	363.5
2349.45	185.5	2349.45	353
2351.22	185.5	2351.22	357
2352.99	189.5	2352.99	349
2354.76	189	2354.76	349
2356.53	183	2356.53	355
2358.3	192	2358.3	337.5
2360.07	194	2360.07	351.5
2361.84	191	2361.84	354
2363.61	184.5	2363.61	349.5
2365.38	191.5	2365.38	349
2367.14	195	2367.14	361
2368.91	186.5	2368.91	355
2370.68	194	2370.68	345.5
2372.44	184	2372.44	351.5
2374.21	182	2374.21	342.5
2375.98	189.5	2375.98	343.5
2377.74	185	2377.74	357.5
2379.51	187	2379.51	350
2381.27	192	2381.27	355
2383.03	184.5	2383.03	357
2384.8	193.5	2384.8	370
2386.56	192	2386.56	351.5
2388.32	184	2388.32	348.5
2390.09	177	2390.09	345.5
2391.85	183	2391.85	349.5
2393.61	183.5	2393.61	356
2395.37	185.5	2395.37	361.5
2397.13	188	2397.13	361.5
2398.89	180.5	2398.89	365
2400.65	191.5	2400.65	352
2402.41	186	2402.41	351
2404.17	186	2404.17	364
2405.93	186.5	2405.93	353
2407.69	187.5	2407.69	343
2409.45	188	2409.45	361.5
2411.2	185	2411.2	366.5
2412.96	188	2412.96	370
2414.72	187	2414.72	358.5
2416.48	188.5	2416.48	359
2418.23	178.5	2418.23	369
2419.99	178.5	2419.99	370
2421.74	173.5	2421.74	364
2423.5	190	2423.5	363.5
2425.25	182	2425.25	361.5
2427.01	182	2427.01	346
2428.76	193	2428.76	346.5
2430.51	193.5	2430.51	346.5
2432.27	182.5	2432.27	354
2434.02	185	2434.02	362
2435.77	191	2435.77	357.5
2437.53	199	2437.53	354.5
2439.28	185	2439.28	355.5
2441.03	191.5	2441.03	353.5
2442.78	186	2442.78	348
2444.53	184	2444.53	335.5
2446.28	184.5	2446.28	345
2448.03	191	2448.03	352.5
2449.78	183	2449.78	339.5
2451.53	182.5	2451.53	343.5
2453.28	183.5	2453.28	340.5
2455.03	180.5	2455.03	351
2456.77	178.5	2456.77	334.5
2458.52	174	2458.52	344.5
2460.27	182	2460.27	345.5
2462.01	178.5	2462.01	328
2463.76	181	2463.76	333.5
2465.51	185.5	2465.51	326.5
2467.25	171.5	2467.25	351
2469	182	2469	334
2470.74	178	2470.74	328
2472.49	167	2472.49	334
2474.23	177.5	2474.23	331.5
2475.97	187.5	2475.97	334
2477.72	172	2477.72	334
2479.46	180.5	2479.46	328.5
2481.2	182.5	2481.2	312.5
2482.94	180.5	2482.94	331
2484.69	169	2484.69	320.5
2486.43	178.5	2486.43	333
2488.17	173.5	2488.17	310.5
2489.91	176	2489.91	315
2491.65	177.5	2491.65	324
2493.39	177	2493.39	316
2495.13	178.5	2495.13	323.5
2496.87	173	2496.87	329
2498.61	171	2498.61	319
2500.34	177.5	2500.34	325
2502.08	184	2502.08	325
2503.82	172	2503.82	329.5
2505.56	180	2505.56	327
2507.29	174	2507.29	311.5
2509.03	171	2509.03	326.5
2510.77	185.5	2510.77	331
2512.5	175	2512.5	313.5
2514.24	184.5	2514.24	324
2515.97	177.5	2515.97	313.5
2517.71	178.5	2517.71	318
2519.44	176.5	2519.44	321.5
2521.18	160	2521.18	324
2522.91	174	2522.91	325.5
2524.64	164	2524.64	320
2526.37	157	2526.37	315.5
2528.11	178.5	2528.11	308
2529.84	175.5	2529.84	322.5
2531.57	173	2531.57	319.5
2533.3	171	2533.3	310.5
2535.03	172	2535.03	320.5
2536.76	169	2536.76	312
2538.49	184.5	2538.49	316.5
2540.22	173	2540.22	314.5
2541.95	163	2541.95	311
2543.68	167.5	2543.68	314
2545.41	170	2545.41	311.5
2547.14	173	2547.14	318.5
2548.86	174.5	2548.86	314.5
2550.59	169.5	2550.59	341
2552.32	168.5	2552.32	335.5
2554.05	171	2554.05	316
2555.77	176.5	2555.77	324.5
2557.5	165	2557.5	320.5
2559.22	174	2559.22	321.5
2560.95	181.5	2560.95	324
2562.67	174.5	2562.67	314.5
2564.4	179	2564.4	334.5
2566.12	171	2566.12	320
2567.85	175.5	2567.85	325.5
2569.57	181.5	2569.57	317.5
2571.29	172.5	2571.29	323
2573.01	166	2573.01	330.5
2574.74	175.5	2574.74	321
2576.46	171	2576.46	318.5
2578.18	174.5	2578.18	319
2579.9	170	2579.9	331
2581.62	167.5	2581.62	316
2583.34	164	2583.34	330.5
2585.06	168	2585.06	323
2586.78	166.5	2586.78	321.5
2588.5	167.5	2588.5	313.5
2590.22	172	2590.22	325
2591.94	178	2591.94	325.5
2593.66	165	2593.66	312
2595.37	161	2595.37	319
2597.09	176.5	2597.09	319.5
2598.81	162	2598.81	329.5
2600.52	166	2600.52	307
2602.24	163	2602.24	321.5
2603.96	165.5	2603.96	334
2605.67	158	2605.67	309
2607.39	159	2607.39	318.5
2609.1	164	2609.1	330.5
2610.82	166.5	2610.82	315.5
2612.53	169	2612.53	318.5
2614.24	158.5	2614.24	308
2615.96	166.5	2615.96	320
2617.67	160.5	2617.67	316.5
2619.38	159	2619.38	314
2621.09	173.5	2621.09	297
2622.81	152.5	2622.81	313.5
2624.52	168	2624.52	308
2626.23	160.5	2626.23	318.5
2627.94	166.5	2627.94	318.5
2629.65	154	2629.65	318
2631.36	159.5	2631.36	309.5
2633.07	159.5	2633.07	317
2634.78	159	2634.78	312
2636.49	149	2636.49	311.5
2638.2	163.5	2638.2	310.5
2639.9	159	2639.9	309
2641.61	158	2641.61	313
2643.32	155	2643.32	317.5
2645.02	169	2645.02	315
2646.73	160	2646.73	305
2648.44	169	2648.44	305.5
2650.14	156	2650.14	318
2651.85	154	2651.85	298.5
2653.56	162.5	2653.56	321.5
2655.26	164.5	2655.26	316.5
2656.96	161.5	2656.96	323
2658.67	171	2658.67	316.5
2660.37	151	2660.37	308
2662.08	158	2662.08	323
2663.78	152	2663.78	313.5
2665.48	158.5	2665.48	305.5
2667.18	158.5	2667.18	309
2668.89	155	2668.89	308
2670.59	148.5	2670.59	308.5
2672.29	157.5	2672.29	312
2673.99	159.5	2673.99	315.5
2675.69	161	2675.69	314
2677.39	157.5	2677.39	317
2679.09	160	2679.09	319.5
2680.79	156.5	2680.79	315
2682.49	157.5	2682.49	313.5
2684.18	151.5	2684.18	309
2685.88	158	2685.88	314.5
2687.58	157.5	2687.58	314.5
2689.28	160	2689.28	314.5
2690.97	157	2690.97	315
2692.67	159	2692.67	327.5
2694.37	154	2694.37	312.5
2696.06	160.5	2696.06	300
2697.76	148	2697.76	309
2699.46	159	2699.46	305
2701.15	165.5	2701.15	313
2702.84	164.5	2702.84	316.5
2704.54	155.5	2704.54	318.5
2706.23	161	2706.23	304
2707.93	162.5	2707.93	306
2709.62	159	2709.62	316.5
2711.31	151.5	2711.31	317.5
2713	160.5	2713	309.5
2714.7	156.5	2714.7	325.5
2716.39	156	2716.39	307.5
2718.08	150.5	2718.08	318.5
2719.77	168	2719.77	316
2721.46	154	2721.46	309
2723.15	164.5	2723.15	314
2724.84	152.5	2724.84	317.5
2726.53	155	2726.53	320.5
2728.22	162.5	2728.22	314.5
2729.91	157.5	2729.91	319.5
2731.6	168	2731.6	315.5
2733.28	158.5	2733.28	317
2734.97	166.5	2734.97	314
2736.66	151.5	2736.66	318.5
2738.34	155.5	2738.34	315
2740.03	162	2740.03	328.5
2741.72	148	2741.72	313.5
2743.4	160.5	2743.4	311.5
2745.09	152	2745.09	306
2746.77	150.5	2746.77	329.5
2748.46	151	2748.46	320
2750.14	156.5	2750.14	328
2751.83	161	2751.83	312
2753.51	158	2753.51	318.5
2755.19	157	2755.19	314.5
2756.88	151	2756.88	308
2758.56	162	2758.56	312
2760.24	142	2760.24	311
2761.92	160	2761.92	326
2763.61	162.5	2763.61	311.5
2765.29	138.5	2765.29	301.5
2766.97	161	2766.97	323
2768.65	153	2768.65	312.5
2770.33	159	2770.33	315.5
2772.01	141	2772.01	306.5
2773.69	158	2773.69	317
2775.37	154	2775.37	308.5
2777.05	161.5	2777.05	305
2778.72	147.5	2778.72	315.5
2780.4	157	2780.4	311.5
2782.08	152	2782.08	312.5
2783.75	157.5	2783.75	317
2785.43	140.5	2785.43	302.5
2787.11	151	2787.11	314.5
2788.78	157	2788.78	299.5
2790.46	158	2790.46	319.5
2792.14	156.5	2792.14	305.5
2793.81	151.5	2793.81	321
2795.48	151.5	2795.48	309
2797.16	157	2797.16	309.5
2798.83	153	2798.83	313.5
2800.51	157.5	2800.51	320.5
2802.18	148.5	2802.18	315
2803.85	148	2803.85	319
2805.53	156	2805.53	321
2807.2	162	2807.2	317.5
2808.87	157.5	2808.87	323
2810.54	155	2810.54	322
2812.21	147	2812.21	316.5
2813.88	150.5	2813.88	325
2815.55	150.5	2815.55	332
2817.22	149.5	2817.22	333.5
2818.89	150	2818.89	330.5
2820.56	155	2820.56	346.5
2822.23	156	2822.23	350.5
2823.9	153	2823.9	360.5
2825.57	146	2825.57	369.5
2827.24	152.5	2827.24	360.5
2828.9	146.5	2828.9	367.5
2830.57	150.5	2830.57	368.5
2832.24	156	2832.24	371.5
2833.9	151	2833.9	379.5
2835.57	146.5	2835.57	368
2837.24	146.5	2837.24	381.5
2838.9	146	2838.9	383.5
2840.57	144.5	2840.57	376
2842.23	145	2842.23	396
2843.89	145.5	2843.89	384
2845.56	154	2845.56	402
2847.22	152.5	2847.22	403
2848.89	144.5	2848.89	416.5
2850.55	149	2850.55	429.5
2852.21	139	2852.21	429.5
2853.87	158	2853.87	449.5
2855.53	144	2855.53	441.5
2857.2	148.5	2857.2	464
2858.86	144	2858.86	466
2860.52	152.5	2860.52	468.5
2862.18	151	2862.18	487.5
2863.84	155.5	2863.84	502.5
2865.5	147.5	2865.5	499
2867.16	149	2867.16	523.5
2868.82	151.5	2868.82	531
2870.48	148	2870.48	544
2872.13	141.5	2872.13	535.5
2873.79	147.5	2873.79	557
2875.45	153.5	2875.45	560.5
2877.11	147	2877.11	568
2878.76	140.5	2878.76	597
2880.42	156.5	2880.42	614.5
2882.08	151	2882.08	629
2883.73	144	2883.73	632.5
2885.39	150	2885.39	639
2887.04	147	2887.04	663
2888.7	140	2888.7	664
2890.35	143.5	2890.35	682.5
2892.01	145.5	2892.01	695
2893.66	152	2893.66	691.5
2895.31	153.5	2895.31	692.5
2896.97	143.5	2896.97	702
2898.62	148	2898.62	712
2900.27	153	2900.27	726.5
2901.92	147.5	2901.92	719
2903.57	149	2903.57	725
2905.23	140	2905.23	736
2906.88	150.5	2906.88	757.5
2908.53	148	2908.53	777.5
2910.18	149.5	2910.18	819.5
2911.83	155	2911.83	836
2913.48	155.5	2913.48	861.5
2915.13	158	2915.13	870
2916.78	148.5	2916.78	892
2918.42	142.5	2918.42	892
2920.07	144.5	2920.07	933.5
2921.72	141.5	2921.72	952
2923.37	145	2923.37	937
2925.01	156	2925.01	952
2926.66	147	2926.66	943.5
2928.31	145.5	2928.31	937
2929.95	151.5	2929.95	946
2931.6	137.5	2931.6	930
2933.24	142	2933.24	915
2934.89	146.5	2934.89	917.5
2936.53	147.5	2936.53	894.5
2938.18	148	2938.18	872.5
2939.82	145	2939.82	889
2941.47	134.5	2941.47	863.5
2943.11	141	2943.11	840.5
2944.75	147	2944.75	830
2946.39	144.5	2946.39	842.5
2948.04	147.5	2948.04	817
2949.68	138	2949.68	827.5
2951.32	148	2951.32	826
2952.96	143	2952.96	827.5
2954.6	146.5	2954.6	807
2956.24	144	2956.24	822
2957.88	143.5	2957.88	800
2959.52	142	2959.52	818
2961.16	147	2961.16	776
2962.8	141.5	2962.8	823.5
2964.44	140.5	2964.44	786
2966.08	147.441	2966.08	805.228
2967.72	146.319	2967.72	810.535
2969.35	143.802	2969.35	815.476
2970.99	134.169	2970.99	789.49
2972.63	148.559	2972.63	816.668
2974.26	142.307	2974.26	811.329
2975.9	134.476	2975.9	792.059
2977.54	142.501	2977.54	790.282
2979.17	140.471	2979.17	778.592
2980.81	142.495	2980.81	765.937
2982.44	140.332	2982.44	759.339
2984.08	141.264	2984.08	753.709
2985.71	136.712	2985.71	731.02
2987.35	139.522	2987.35	741.046
2988.98	144.54	2988.98	714.897
2990.61	142.444	2990.61	696.433
2992.24	137.898	2992.24	674.745
2993.88	142.118	2993.88	652.256
2995.51	141.848	2995.51	640.602
2997.14	135.183	2997.14	626.358
2998.77	141.65	2998.77	589.392
3000.4	142.596	3000.4	565.834
3002.03	137.041	3002.03	553.122
3003.66	136.507	3003.66	536.347
3005.3	140.077	3005.3	516.108
3006.92	136.339	3006.92	501.709
3008.55	148.225	3008.55	481.675
3010.18	139.168	3010.18	459.807
3011.81	131.311	3011.81	451.263
3013.44	132.456	3013.44	440.891
3015.07	139.363	3015.07	414.255
3016.7	134.985	3016.7	412.1
3018.32	135.175	3018.32	387.718
3019.95	130.559	3019.95	374.464
3021.58	133.228	3021.58	374.598
3023.2	139.763	3023.2	365.13
3024.83	128.687	3024.83	356.165
3026.45	138.163	3026.45	345.464
3028.08	132.226	3028.08	339.157
3029.7	136.437	3029.7	322.334
3031.33	136.11	3031.33	324.016
3032.95	132.158	3032.95	324.913
3034.58	133.981	3034.58	318.778
3036.2	131.618	3036.2	314.055
3037.82	134.04	3037.82	310.933
3039.45	135.57	3039.45	305.619
3041.07	134.613	3041.07	299.263
3042.69	134.756	3042.69	298.06
3044.31	136.306	3044.31	293.136
3045.94	136.449	3045.94	291.425
3047.56	134.012	3047.56	291.111
3049.18	135.126	3049.18	280.862
3050.8	137.043	3050.8	284.316
3052.42	131.38	3052.42	281.135
3054.04	128.899	3054.04	275.441
3055.66	129.153	3055.66	271.975
3057.28	132.103	3057.28	270.468
3058.89	132.799	3058.89	272.093
3060.51	129.59	3060.51	268.197
3062.13	126.713	3062.13	271.909
3063.75	128.864	3063.75	267.944
3065.37	132.299	3065.37	269.078
3066.98	132.645	3066.98	256.607
3068.6	134.009	3068.6	263.731
3070.22	130.498	3070.22	261.11
3071.83	130.941	3071.83	253.33
3073.45	136.499	3073.45	256.963
3075.06	134.996	3075.06	255.617
3076.68	128.8	3076.68	252.572
3078.29	126.386	3078.29	253.632
3079.91	131.324	3079.91	251.475
3081.52	130.605	3081.52	250.918
3083.14	131.047	3083.14	251.922
3084.75	131.041	3084.75	248.437
3086.36	128.795	3086.36	255.456
3087.97	129.048	3087.97	248.437
3089.59	128.365	3089.59	250.572
3091.2	130.402	3091.2	250.097
3092.81	130.014	3092.81	245.162
3094.42	127.615	3094.42	239.15
3096.03	128.257	3096.03	237.295
3097.64	130.999	3097.64	239.539
3099.25	127.237	3099.25	242.804
3100.86	123.964	3100.86	245.915
3102.47	125.453	3102.47	244.28
3104.08	127.038	3104.08	242.899
3105.69	129.503	3105.69	237.171
3107.3	128.536	3107.3	237.894
3108.91	128.715	3108.91	239.597
3110.52	129.668	3110.52	237.01
3112.12	125.876	3112.12	233.218
3113.73	123.697	3113.73	232.093
3115.34	125.764	3115.34	230.742
3116.94	124.598	3116.94	225.307
3118.55	118.695	3118.55	223.017
3120.16	125.22	3120.16	225.008
3121.76	129.552	3121.76	228.474
3123.37	123.149	3123.37	228.212
3124.97	123.81	3124.97	231.24
3126.58	126.46	3126.58	227.98
3128.18	123.52	3128.18	222.779
3128.98	121	3128.98	224
3130.59	126	3130.59	230.5
3132.2	126	3132.2	223.5
3133.81	134	3133.81	230.5
3135.42	130.5	3135.42	217.5
3137.02	128	3137.02	214
3138.63	120.5	3138.63	218
3140.24	130	3140.24	214
3141.84	124	3141.84	222
3143.45	121.5	3143.45	221.5
3145.06	120.5	3145.06	221
3146.66	124.5	3146.66	223.5
3148.27	128.5	3148.27	217
3149.87	125.5	3149.87	220.5
3151.48	130	3151.48	215
3153.08	125.5	3153.08	226.5
3154.68	126	3154.68	219
3156.29	129	3156.29	219
3157.89	121.5	3157.89	214.5
3159.49	124	3159.49	206
3161.09	120	3161.09	221
3162.7	128.5	3162.7	221
3164.3	133	3164.3	213.5
3165.9	127	3165.9	218
3167.5	121	3167.5	220
3169.1	129.5	3169.1	231
3170.7	114	3170.7	218.5
3172.3	126	3172.3	224
3173.9	122.5	3173.9	218
3175.5	125.5	3175.5	226.5
3177.1	117.5	3177.1	215.5
3178.7	123.5	3178.7	224
3180.3	125.5	3180.3	216
3181.89	127	3181.89	217.5
3183.49	130	3183.49	215.5
3185.09	129	3185.09	200.5
3186.69	125	3186.69	223
3188.28	124	3188.28	208.5
3189.88	120	3189.88	212.5
3191.47	124	3191.47	206
3193.07	127	3193.07	206.5
3194.67	128	3194.67	212
3196.26	120.5	3196.26	210.5
3197.86	130.5	3197.86	223
3199.45	121	3199.45	210
3201.04	125	3201.04	216
3202.64	125.5	3202.64	223.5
3204.23	130	3204.23	217
3205.82	121	3205.82	216.5
3207.42	122	3207.42	216
3209.01	126.5	3209.01	209.5
3210.6	124.5	3210.6	213.5
3212.19	118.5	3212.19	203.5
3213.78	126	3213.78	198
3215.37	127	3215.37	208.5
3216.96	124.5	3216.96	216.5
3218.55	123	3218.55	215.5
3220.15	121	3220.15	199
3221.73	122	3221.73	219.5
3223.32	125	3223.32	205.5
3224.91	126	3224.91	202.5
3226.5	123	3226.5	201.5
3228.09	122	3228.09	211.5
3229.68	126	3229.68	205.5
3231.27	120.5	3231.27	213
3232.85	125.5	3232.85	207
3234.44	117	3234.44	203.5
3236.03	123.5	3236.03	204.5
3237.61	121	3237.61	210.5
3239.2	121	3239.2	214.5
3240.79	126	3240.79	204.5
3242.37	125.5	3242.37	209
3243.96	124.5	3243.96	206
3245.54	122.5	3245.54	207
3247.13	126	3247.13	197.5
3248.71	129	3248.71	210.5
3250.29	120.5	3250.29	204
3251.88	119.5	3251.88	203
3253.46	122	3253.46	207.5
3255.04	123	3255.04	205
3256.62	124.5	3256.62	205.5
3258.21	124.5	3258.21	207
3259.79	126	3259.79	209.5
3261.37	126.5	3261.37	210
3262.95	121	3262.95	199.5
3264.53	130	3264.53	198
3266.11	122	3266.11	213
3267.69	126	3267.69	199
3269.27	127	3269.27	206.5
3270.85	133	3270.85	203
3272.43	125.5	3272.43	201
3274.01	123.5	3274.01	206.5
3275.59	128.5	3275.59	197
3277.17	130	3277.17	210
3278.74	125	3278.74	201
3280.32	129	3280.32	207.5
3281.9	127	3281.9	199
3283.48	127.5	3283.48	204.5
3285.05	125.5	3285.05	203
3286.63	126.5	3286.63	203
3288.2	124	3288.2	207
3289.78	131.5	3289.78	196
3291.36	129.5	3291.36	199.5
3292.93	122	3292.93	198.5
3294.51	123.5	3294.51	209
3296.08	129.5	3296.08	208
3297.65	121.5	3297.65	195.5
3299.23	130	3299.23	195.5
3300.8	128	3300.8	192.5
3302.37	129.5	3302.37	197
3303.95	124	3303.95	210.5
3305.52	123	3305.52	198.5
3307.09	122.5	3307.09	196.5
3308.66	125.5	3308.66	209
3310.23	126.5	3310.23	196.5
3311.8	131	3311.8	201
3313.37	131.5	3313.37	204
3314.95	135	3314.95	201
3316.52	130.5	3316.52	196
3318.09	129	3318.09	199.5
3319.65	133	3319.65	207.5
3321.22	124	3321.22	207
3322.79	128	3322.79	192
3324.36	128.5	3324.36	198
3325.93	129.5	3325.93	195
3327.5	127	3327.5	196.5
3329.06	126.5	3329.06	191.5
3330.63	127	3330.63	196
3332.2	120.5	3332.2	187
3333.77	135	3333.77	184
3335.33	130.5	3335.33	193
3336.9	126.5	3336.9	190
3338.46	118.5	3338.46	189
3340.03	125.5	3340.03	195.5
3341.59	127.5	3341.59	195.5
3343.16	135.5	3343.16	195
3344.72	128	3344.72	193.5
3346.29	136	3346.29	195
3347.85	126	3347.85	194.5
3349.41	119.5	3349.41	205
3350.98	131	3350.98	200
3352.54	128	3352.54	188
3354.1	122	3354.1	195.5
3355.66	127.5	3355.66	194
3357.23	128.5	3357.23	204
3358.79	118	3358.79	205.5
3360.35	134.5	3360.35	191
3361.91	119	3361.91	193
3363.47	129.5	3363.47	188
3365.03	124	3365.03	200
3366.59	126	3366.59	193
3368.15	125.5	3368.15	186.5
3369.71	122.5	3369.71	193
3371.27	132.5	3371.27	184.5
3372.82	128	3372.82	195
3374.38	130	3374.38	190
3375.94	124	3375.94	189.5
3377.5	127	3377.5	183
3379.05	132	3379.05	195
3380.61	122	3380.61	189
3382.17	122	3382.17	196.5
3383.72	121	3383.72	189.5
3385.28	122.5	3385.28	186.5
3386.84	134	3386.84	195.5
3388.39	129	3388.39	192
3389.95	124	3389.95	192
3391.5	122	3391.5	193.5
3393.06	123.5	3393.06	186
3394.61	120	3394.61	190
3396.16	118	3396.16	197
3397.72	125.5	3397.72	185.5
3399.27	125	3399.27	190.5
3400.82	124.5	3400.82	189
3402.37	119.5	3402.37	190
3403.93	129.5	3403.93	193.5
3405.48	126	3405.48	189
3407.03	131	3407.03	192.5
3408.58	122.5	3408.58	189
3410.13	127	3410.13	186
3411.68	126	3411.68	190.5
3413.23	121	3413.23	191
3414.78	126	3414.78	189.5
3416.33	122	3416.33	193.5
3417.88	127	3417.88	187
3419.43	128	3419.43	196.5
3420.98	131.5	3420.98	184.5
3422.53	120	3422.53	192
3424.08	130	3424.08	202
3425.62	131	3425.62	185.5
3427.17	126.5	3427.17	180
3428.72	136	3428.72	195
3430.26	130	3430.26	189
3431.81	126.5	3431.81	192
3433.36	125	3433.36	193.5
3434.9	129	3434.9	196
3436.45	133	3436.45	191.5
3437.99	122	3437.99	191
3439.54	127	3439.54	183
3441.08	130.5	3441.08	190
3442.63	120	3442.63	190.5
3444.17	127.5	3444.17	189
3445.71	130	3445.71	186.5
3447.26	133	3447.26	186
3448.8	128	3448.8	188
3450.34	128	3450.34	194
3451.88	133	3451.88	191
3453.43	128.5	3453.43	188
3454.97	132	3454.97	195.5
3456.51	126.5	3456.51	201
3458.05	130	3458.05	190
3459.59	131.5	3459.59	191.5
3461.13	118.5	3461.13	189
3462.67	129.5	3462.67	182
3464.21	126.5	3464.21	186
3465.75	128.5	3465.75	196
3467.29	130	3467.29	182.5
3468.83	124	3468.83	194
3470.37	135.5	3470.37	193
3471.9	125.5	3471.9	183
3473.44	129	3473.44	195.5
3474.98	135.5	3474.98	184
3476.52	129.5	3476.52	188
3478.05	119.5	3478.05	181
3479.59	120	3479.59	191
3481.13	132.5	3481.13	183
3482.66	124.5	3482.66	193
3484.2	124.5	3484.2	183.5
3485.73	124.5	3485.73	196
3487.27	131	3487.27	190
3488.8	127	3488.8	193.5
3490.34	124.5	3490.34	188.5
3491.87	130	3491.87	180
3493.41	134.5	3493.41	185.5
3494.94	126	3494.94	195
3496.47	129.5	3496.47	187
3498.01	126	3498.01	187
3499.54	127	3499.54	190.5
3501.07	122.5	3501.07	187
3502.6	126	3502.6	171
3504.13	126	3504.13	184
3505.67	128.5	3505.67	177
3507.2	123	3507.2	193.5
3508.73	124	3508.73	186.5
3510.26	122	3510.26	187
3511.79	123	3511.79	184
3513.32	131	3513.32	180
3514.85	129.5	3514.85	176.5
3516.38	133	3516.38	178
3517.9	131	3517.9	190
3519.43	126.5	3519.43	179
3520.96	121.5	3520.96	185
3522.49	124.5	3522.49	191
3524.02	128.5	3524.02	178
3525.54	122	3525.54	181
3527.07	128.5	3527.07	176.5
3528.6	128	3528.6	175
3530.12	122	3530.12	180.5
3531.65	125.5	3531.65	178
3533.18	115	3533.18	185.5
3534.7	134.5	3534.7	180.5
3536.23	120.5	3536.23	176
3537.75	123	3537.75	182
3539.28	126	3539.28	171
3540.8	122	3540.8	184
3542.32	126	3542.32	183.5
3543.85	129	3543.85	179
3545.37	126	3545.37	174.5
3546.89	124.5	3546.89	171.5
3548.42	117.5	3548.42	186
3549.94	122.5	3549.94	183
3551.46	127.5	3551.46	177
3552.98	123.5	3552.98	174
3554.5	126	3554.5	179
3556.02	127	3556.02	181
3557.54	125	3557.54	178
3559.06	124	3559.06	176
3560.59	122	3560.59	178
3562.1	121	3562.1	176
3563.62	125	3563.62	176.5
3565.14	114	3565.14	181
3566.66	127	3566.66	182.5
3568.18	120	3568.18	171.5
3569.7	123	3569.7	171.5
3571.22	122	3571.22	172.5
3572.73	117	3572.73	171
3574.25	121	3574.25	168
3575.77	121.5	3575.77	169.5
3577.29	125.5	3577.29	184.5
3578.8	125	3578.8	180
3580.32	116.5	3580.32	172
3581.83	125	3581.83	177.5
3583.35	125.5	3583.35	182
3584.86	116.5	3584.86	180.5
3586.38	123	3586.38	169.5
3587.89	126	3587.89	174
3589.41	120.5	3589.41	180.5
3590.92	120.5	3590.92	166.5
3592.44	122	3592.44	172.5
3593.95	112.5	3593.95	168.5
3595.46	123.5	3595.46	169
3596.98	113	3596.98	165
3598.49	119	3598.49	172
3600	110.5	3600	173
3601.51	121.5	3601.51	180.5
3603.02	122	3603.02	171
3604.54	123	3604.54	179.5
3606.05	115.5	3606.05	166
3607.56	119	3607.56	166
3609.07	111.5	3609.07	172
3610.58	116.5	3610.58	158.5
3612.09	119.5	3612.09	175
3613.6	120	3613.6	169
3615.11	109	3615.11	170.5
3616.61	117.5	3616.61	176
3618.12	115	3618.12	171.5
3619.63	111	3619.63	170
3621.14	122	3621.14	164
3622.65	117.5	3622.65	165.5
3624.15	116	3624.15	177
3625.66	119.5	3625.66	169.5
3627.17	111.5	3627.17	161.5
3628.67	117	3628.67	174.5
3630.18	118.5	3630.18	173.5
3631.68	119.5	3631.68	175.5
3633.19	116	3633.19	175.5
3634.69	110	3634.69	169
3636.2	114.5	3636.2	169.5
3637.7	110	3637.7	177.5
3639.21	107	3639.21	169.5
3640.71	107.5	3640.71	169.5
3642.22	112	3642.22	175.5
3643.72	120	3643.72	165
3645.22	112.5	3645.22	170.5
3646.72	116.5	3646.72	167.5
3648.23	113	3648.23	166.5
3649.73	112.5	3649.73	160.5
3651.23	109.5	3651.23	175
3652.73	110.5	3652.73	171
3654.23	110.5	3654.23	165.5
3655.73	111.5	3655.73	174.5
3657.23	112.5	3657.23	168
3658.73	114	3658.73	172
3660.24	117	3660.24	161.5
3661.73	109	3661.73	178
3663.23	113	3663.23	158.5
3664.73	118	3664.73	173
3666.23	112.5	3666.23	163.5
3667.73	112	3667.73	167.5
3669.23	112.5	3669.23	164
3670.73	115	3670.73	179
3672.22	113.5	3672.22	177
3673.72	109	3673.72	157.5
3675.22	117	3675.22	162
3676.71	106	3676.71	162
3678.21	111.5	3678.21	167
3679.71	114.5	3679.71	181
3681.2	112	3681.2	169
3682.7	104	3682.7	165
3684.19	106	3684.19	174
3685.69	111.5	3685.69	166
3687.18	109.5	3687.18	156.5
3688.68	107	3688.68	170
3690.17	114	3690.17	174
3691.66	113	3691.66	167
3693.16	109.5	3693.16	165
3694.65	112	3694.65	156.5
3696.14	105	3696.14	172
3697.64	104.5	3697.64	165.5
3699.13	122	3699.13	164
3700.62	113.5	3700.62	166.5
3702.11	117	3702.11	166.5
3703.6	106	3703.6	160.5
3705.09	105	3705.09	164
3706.58	107.5	3706.58	173.5
3708.07	106.5	3708.07	174
3709.56	112.5	3709.56	164
3711.05	107	3711.05	167
3712.54	105.5	3712.54	164
3714.03	108	3714.03	165
3715.52	105	3715.52	170
3717.01	107	3717.01	163.5
3718.5	100	3718.5	172
3719.98	106	3719.98	171.5
3721.47	110.5	3721.47	150
3722.96	104.5	3722.96	176
3724.45	109.5	3724.45	163
3725.93	110.5	3725.93	166
3727.42	103.5	3727.42	171.5
3728.91	106	3728.91	165.5
3730.39	109	3730.39	159.5
3731.88	105.5	3731.88	165
3733.36	107.5	3733.36	165
3734.85	104.5	3734.85	161
3736.33	110	3736.33	169.5
3737.82	102.5	3737.82	172
3739.3	108	3739.3	165
3740.78	104	3740.78	164.5
3742.27	106	3742.27	164.5
3743.75	113	3743.75	164
[truncated: 175 more rows]

## Sheet: Figure 2g
XPS
binding energy (ev)	intensity (cps)
1353.73	22862.2
1353.23	23127.4
1352.73	22728.3
1352.23	23088
1351.73	23108
1351.23	23132.4
1350.73	22928
1350.23	22536.1
1349.73	22604.4
1349.23	22979.5
1348.73	22781.6
1348.23	22962.7
1347.73	22726.1
1347.23	22446.6
1346.73	22389.2
1346.23	22749.6
1345.73	22329.8
1345.23	22890.1
1344.73	22779.1
1344.23	22413.8
1343.73	22351.9
1343.23	22426.2
1342.73	22374.7
1342.23	22413.7
1341.73	22230.7
1341.23	22421.2
1340.73	22765.5
1340.23	23220
1339.73	22419.9
1339.23	22114.8
1338.73	22367.5
1338.23	22482.5
1337.73	22262.7
1337.23	22586.9
1336.73	22015.5
1336.23	22157.7
1335.73	22749.3
1335.23	23069
1334.73	22362.5
1334.23	22440.5
1333.73	22718.1
1333.23	23310.1
1332.73	22331.3
1332.23	22636.1
1331.73	22613.5
1331.23	21807.7
1330.73	22584.2
1330.23	21921
1329.73	22265.2
1329.23	22307.7
1328.73	22614.4
1328.23	22532.1
1327.73	22167.2
1327.23	22508.3
1326.73	22506.7
1326.23	22504.7
1325.73	22411
1325.23	21506.6
1324.73	21899.5
1324.23	22265.2
1323.73	22406.1
1323.23	22024.3
1322.73	22139.6
1322.23	22363.4
1321.73	21974
1321.23	22262.6
1320.73	21850.3
1320.23	21647.7
1319.73	21771.1
1319.23	21865.6
1318.73	21336.5
1318.23	21814.9
1317.73	21891.8
1317.23	21938.9
1316.73	21726.4
1316.23	21543.3
1315.73	21015.1
1315.23	21967.2
1314.73	21742.4
1314.23	21393.1
1313.73	21561.8
1313.23	21040.6
1312.73	21178.8
1312.23	21608.6
1311.73	21792.9
1311.23	21142.8
1310.73	20926
1310.23	21144
1309.73	21450.2
1309.23	21619
1308.73	21720.9
1308.23	22587.4
1307.73	22196.1
1307.23	23332.7
1306.73	25204.2
1306.23	29216.6
1305.73	34698
1305.23	36805.9
1304.73	33651.9
1304.23	27702.7
1303.73	24064.7
1303.23	22354.5
1302.73	21025.8
1302.23	20781.3
1301.73	20815.4
1301.23	20842.8
1300.73	20375.1
1300.23	20577.7
1299.73	20272.5
1299.23	20754.1
1298.73	20670.3
1298.23	19881.2
1297.73	19738.5
1297.23	20448
1296.73	20432.3
1296.23	19880.2
1295.73	19929.9
1295.23	19996.7
1294.73	20955.2
1294.23	20374.7
1293.73	20627.8
1293.23	20036.8
1292.73	20789.3
1292.23	20840
1291.73	20277.2
1291.23	20416.8
1290.73	20907.4
1290.23	20132.1
1289.73	20659.8
1289.23	20556.3
1288.73	20204.2
1288.23	20555.6
1287.73	20208.5
1287.23	20262.2
1286.73	20796
1286.23	20374.2
1285.73	20364.7
1285.23	20575.2
1284.73	20624.9
1284.23	20681.7
1283.73	20617.7
1283.23	20967.2
1282.73	20467.7
1282.23	19928.5
1281.73	19892
1281.23	20684
1280.73	20411.1
1280.23	20405.9
1279.73	20997.8
1279.23	21017.2
1278.73	20651.8
1278.23	20793.3
1277.73	21206.2
1277.23	20679.3
1276.73	21270.2
1276.23	21007.2
1275.73	21390.1
1275.23	20931.6
1274.73	20960.3
1274.23	21010.4
1273.73	21194.2
1273.23	21251.1
1272.73	21054.6
1272.23	21002.7
1271.73	20449.3
1271.23	20712.3
1270.73	21016.9
1270.23	21233.3
1269.73	21214
1269.23	21430.4
1268.73	21565.7
1268.23	21364.7
1267.73	20944.2
1267.23	20910.9
1266.73	21393.5
1266.23	21006.7
1265.73	21064.9
1265.23	21061.4
1264.73	21134.5
1264.23	21184.9
1263.73	21826.7
1263.23	21338.5
1262.73	21173.2
1262.23	21595.1
1261.73	21387.1
1261.23	21146
1260.73	21504.3
1260.23	21795.1
1259.73	20967.9
1259.23	21042.1
1258.73	21361.5
1258.23	21338.3
1257.73	21507.4
1257.23	21560.3
1256.73	21652.1
1256.23	21569.3
1255.73	21990.6
1255.23	21102.3
1254.73	21337.3
1254.23	21435
1253.73	22059.9
1253.23	21765.2
1252.73	21388.4
1252.23	21972.1
1251.73	22018.5
1251.23	22360.6
1250.73	22420.3
1250.23	21811.6
1249.73	22478.7
1249.23	22141.9
1248.73	21948.5
1248.23	22109.3
1247.73	21853
1247.23	22091.4
1246.73	21644.2
1246.23	22529.5
1245.73	22640.5
1245.23	22531
1244.73	22238.6
1244.23	22289
1243.73	22057.1
1243.23	22549.5
1242.73	22354.2
1242.23	22766.4
1241.73	22940.1
1241.23	22655
1240.73	22733.4
1240.23	22451.4
1239.73	22324.9
1239.23	21851.8
1238.73	22641.7
1238.23	23086.2
1237.73	22996.2
1237.23	23448.5
1236.73	22781.1
1236.23	23272.7
1235.73	23137.2
1235.23	23669.4
1234.73	23361.5
1234.23	23531
1233.73	23906.9
1233.23	23668.2
1232.73	23308.9
1232.23	23540.8
1231.73	23485.7
1231.23	23180.1
1230.73	23315
1230.23	24004.9
1229.73	23756.1
1229.23	23496.2
1228.73	23972.5
1228.23	23759.9
1227.73	23996.5
1227.23	24076.9
1226.73	24134.7
1226.23	23861
1225.73	24291.7
1225.23	24318.1
1224.73	24211.4
1224.23	24334.9
1223.73	23701.1
1223.23	23637.4
1222.73	23960.7
1222.23	24251.1
1221.73	23196.2
1221.23	24335
1220.73	23687.5
1220.23	24393.4
1219.73	23668.8
1219.23	22920.1
1218.73	23514
1218.23	23281.6
1217.73	23550.6
1217.23	22945.5
1216.73	22471.6
1216.23	21662.7
1215.73	22425.5
1215.23	21965.1
1214.73	21279.1
1214.23	20903
1213.73	20584.3
1213.23	20885
1212.73	20450.9
1212.23	19570.3
1211.73	19695.3
1211.23	19406.4
1210.73	19550.3
1210.23	18564.5
1209.73	18324.4
1209.23	18494.4
1208.73	18121.5
1208.23	17960.2
1207.73	17800.1
1207.23	17504.1
1206.73	17602.9
1206.23	17735.2
1205.73	16971.7
1205.23	16793.1
1204.73	16628.6
1204.23	17181.3
1203.73	17252.5
1203.23	16801
1202.73	16587.9
1202.23	16499.5
1201.73	15928.2
1201.23	16679.5
1200.73	16515.6
1200.23	16110.7
1199.73	15950.1
1199.23	15661.3
1198.73	16431.5
1198.23	16812.5
1197.73	16859.5
1197.23	16376.7
1196.73	16989.5
1196.23	16548.6
1195.73	16707.9
1195.23	16549.6
1194.73	16715.8
1194.23	16764.6
1193.73	16667.4
1193.23	16506.1
1192.73	16754.1
1192.23	16193.5
1191.73	16679.2
1191.23	16714.4
1190.73	16776.1
1190.23	16579.6
1189.73	16300.6
1189.23	16894.1
1188.73	17005
1188.23	16527.7
1187.73	16503.3
1187.23	16517.2
1186.73	16405.5
1186.23	16743.8
1185.73	16900.1
1185.23	16868.3
1184.73	16684.1
1184.23	16747.2
1183.73	17080.6
1183.23	16680.5
1182.73	16901.5
1182.23	16912.3
1181.73	16920
1181.23	16310.3
1180.73	16368
1180.23	17061.5
1179.73	16785.5
1179.23	16865.5
1178.73	17001.7
1178.23	16719.9
1177.73	16899.3
1177.23	16580.1
1176.73	16584.4
1176.23	16446.4
1175.73	16767.4
1175.23	16972.2
1174.73	16417.9
1174.23	16941.4
1173.73	16667.5
1173.23	16768.4
1172.73	16840.3
1172.23	17178.8
1171.73	17421.2
1171.23	17243.6
1170.73	16991.6
1170.23	17096
1169.73	17107.8
1169.23	16947.4
1168.73	17075.7
1168.23	17223.9
1167.73	16691.1
1167.23	17269.5
1166.73	16999.6
1166.23	17028.4
1165.73	17155.8
1165.23	16759.2
1164.73	17432.7
1164.23	17103.3
1163.73	18305.2
1163.23	17319.7
1162.73	17045
1162.23	17403.9
1161.73	17607.6
1161.23	17154.4
1160.73	17301.3
1160.23	17115.4
1159.73	17240
1159.23	16715.6
1158.73	17778.3
1158.23	17419.3
1157.73	17196.5
1157.23	17192.7
1156.73	17296.1
1156.23	17842.1
1155.73	17537.9
1155.23	17668.7
1154.73	16472.7
1154.23	17082.1
1153.73	16584.5
1153.23	17755.3
1152.73	17423
1152.23	17990
1151.73	17749.2
1151.23	17695.6
1150.73	17752.5
1150.23	17195.9
1149.73	17151
1149.23	17562.7
1148.73	17547.2
1148.23	17506
1147.73	17095.1
1147.23	17018
1146.73	17352.6
1146.23	17185.3
1145.73	17582
1145.23	17746.6
1144.73	17630.7
1144.23	17093.9
1143.73	17289.4
1143.23	16911.7
1142.73	17056.4
1142.23	17268.5
1141.73	17264.6
1141.23	17039.4
1140.73	16874.3
1140.23	17235.2
1139.73	17414.1
1139.23	16585
1138.73	17097
1138.23	17273.1
1137.73	17827.5
1137.23	17210.9
1136.73	17075.2
1136.23	17279.6
1135.73	17550.3
1135.23	17720.2
1134.73	17221.6
1134.23	17354.6
1133.73	17406.8
1133.23	17545.4
1132.73	17474.4
1132.23	17379.2
1131.73	17562.8
1131.23	17189.9
1130.73	17159.2
1130.23	17049.4
1129.73	17147.7
1129.23	17542.4
1128.73	17774.5
1128.23	17530.6
1127.73	17564.4
1127.23	17757.1
1126.73	17616
1126.23	17246.8
1125.73	17857.5
1125.23	17303.1
1124.73	17963.5
1124.23	18154.4
1123.73	17571.8
1123.23	17745.7
1122.73	17582.6
1122.23	17406.4
1121.73	17717.6
1121.23	17502.3
1120.73	17903.3
1120.23	17916.7
1119.73	17274.3
1119.23	17192.2
1118.73	17296.7
1118.23	17259
1117.73	17565.2
1117.23	17688.3
1116.73	17302.9
1116.23	17664.9
1115.73	17795.2
1115.23	17876.4
1114.73	17376.2
1114.23	17516.7
1113.73	17537.5
1113.23	18034.2
1112.73	18129.4
1112.23	17826.7
1111.73	17650.9
1111.23	17670.9
1110.73	18398.4
1110.23	17995.7
1109.73	18066.6
1109.23	18296.9
1108.73	18369.7
1108.23	18750.2
1107.73	18059.6
1107.23	18073.9
1106.73	18609.3
1106.23	18970.9
1105.73	17939.6
1105.23	18276.4
1104.73	18843.9
1104.23	18317.4
1103.73	18436.9
1103.23	17858.5
1102.73	17965.5
1102.23	17095.2
1101.73	17435.5
1101.23	17651
1100.73	17272.2
1100.23	17576.7
1099.73	17549.7
1099.23	17736.8
1098.73	17085.3
1098.23	17690.7
1097.73	17402.4
1097.23	17268
1096.73	17160.5
1096.23	17395.6
1095.73	16520.3
1095.23	16363.1
1094.73	16684.6
1094.23	16822.8
1093.73	16985.5
1093.23	17230
1092.73	17503.5
1092.23	17823
1091.73	18618.8
1091.23	18076.8
1090.73	17553.8
1090.23	17891.8
1089.73	17852.1
1089.23	18272.2
1088.73	18091.6
1088.23	17590.4
1087.73	17679.7
1087.23	17978.1
1086.73	17773.8
1086.23	17122.1
1085.73	17167.2
1085.23	17357
1084.73	17385.9
1084.23	17390.1
1083.73	17939.2
1083.23	17647.1
1082.73	17146.6
1082.23	16730.8
1081.73	16664.4
1081.23	16856
1080.73	16649.9
1080.23	17002.2
1079.73	16930.7
1079.23	16336.2
1078.73	15949.5
1078.23	16437.7
1077.73	16376.1
1077.23	16193.8
1076.73	16294.4
1076.23	16555.6
1075.73	16340.5
1075.23	15991.1
1074.73	16029.4
1074.23	15872.7
1073.73	15856.1
1073.23	15835.5
1072.73	15964
1072.23	16022
1071.73	16341.4
1071.23	16640.4
1070.73	16432.8
1070.23	16225.3
1069.73	16521
1069.23	16775.6
1068.73	16072.9
1068.23	16811
1067.73	15938.5
1067.23	16390.8
1066.73	16282.5
1066.23	16265.1
1065.73	16026
1065.23	16919.7
1064.73	16829.6
1064.23	16142
1063.73	15808.7
1063.23	16603.9
1062.73	16574.5
1062.23	16652.3
1061.73	16366.4
1061.23	17038
1060.73	16278.3
1060.23	16168
1059.73	16523.5
1059.23	16114.1
1058.73	16995.4
1058.23	16348.6
1057.73	16790
1057.23	17101.7
1056.73	16635.7
1056.23	16307.6
1055.73	16887.8
1055.23	16816.1
1054.73	16404.8
1054.23	15985
1053.73	16406.4
1053.23	16293.3
1052.73	16795.7
1052.23	16406
1051.73	15936.7
1051.23	16478.8
1050.73	17007.1
1050.23	16714.8
1049.73	16465.1
1049.23	16492.7
1048.73	16877.7
1048.23	16441
1047.73	15919.1
1047.23	16455.9
1046.73	16433.5
1046.23	16451.9
1045.73	16413.3
1045.23	16691.5
1044.73	16835.3
1044.23	17014.7
1043.73	16735.2
1043.23	16889.4
1042.73	16720.8
1042.23	16720
1041.73	17115.8
1041.23	16779.7
1040.73	16586.1
1040.23	17214.3
1039.73	16933.3
1039.23	17117.6
1038.73	17362.7
1038.23	17178.2
1037.73	16933
1037.23	16698.9
1036.73	17424.5
1036.23	16632.4
1035.73	16897.7
1035.23	17245.3
1034.73	17187.3
1034.23	17114.2
1033.73	17236.2
1033.23	16608.8
1032.73	17026.2
1032.23	17291
1031.73	17598.3
1031.23	17204.7
1030.73	16897.3
1030.23	16923.5
1029.73	16494.9
1029.23	16896.1
1028.73	17584.6
1028.23	16535.2
1027.73	16794.6
1027.23	17248.7
1026.73	17521.3
1026.23	17019.5
1025.73	17268.5
1025.23	17051.1
1024.73	16512.5
1024.23	17598.8
1023.73	17212.7
1023.23	17641.7
1022.73	17829.6
1022.23	17190.3
1021.73	17526.6
1021.23	18296.5
1020.73	17738.1
1020.23	17118
1019.73	17716.3
1019.23	17764.2
1018.73	17025.7
1018.23	17298.9
1017.73	17579
1017.23	17576.4
1016.73	17215.5
1016.23	17595.5
1015.73	17113.8
1015.23	17505.7
1014.73	18040.1
1014.23	17590.2
1013.73	17682.2
1013.23	18117.5
1012.73	17688.2
1012.23	17842.2
1011.73	17345.7
1011.23	17604.5
1010.73	17503.5
1010.23	17664.9
1009.73	17474.9
1009.23	17603.5
1008.73	17170.4
1008.23	17451.3
1007.73	18229.3
1007.23	17903.3
1006.73	17904.4
1006.23	17822.6
1005.73	17972.4
1005.23	18595.6
1004.73	18109
1004.23	18120.1
1003.73	17579.9
1003.23	18181.2
1002.73	18182
1002.23	18229.8
1001.73	18395.3
1001.23	19358.6
1000.73	18579.6
1000.23	18435.3
999.729	19142.1
999.229	18361.2
998.729	18366.3
998.229	18114.8
997.729	18389.8
997.229	18256.9
996.729	18307.3
996.229	18437.9
995.729	18568.1
995.229	18182.6
994.729	18068.5
994.229	18122.2
993.729	17965.6
993.229	17874.3
992.729	17848.1
992.229	17927.2
991.729	17497
991.229	17855.3
990.729	18014.3
990.229	18542.7
989.729	18103.2
989.229	18094.8
988.729	18294.3
988.229	18285.8
987.729	17641.1
987.229	18395
986.729	17942.9
986.229	17760.4
985.729	17454.1
985.229	17796.5
984.729	18158.6
984.229	18471.4
983.729	18045.1
983.229	18376.4
982.729	18579.7
982.229	18753.5
981.729	18627.6
981.229	19143.9
980.729	19592.1
980.229	19293.9
979.729	19408.3
979.229	20059.6
978.729	19627.7
978.229	20130.8
977.729	19660
977.229	20321.6
976.729	19238.7
976.229	19434.8
975.729	19664.8
975.229	19516.6
974.729	19278.8
974.229	18864
973.729	18441.8
973.229	18919.4
972.729	19028.7
972.229	18318.1
971.729	18973
971.229	18513.4
970.729	17956.7
970.229	18536.5
969.729	17619.2
969.229	17247.1
968.729	17317.5
968.229	18141
967.729	17779.3
967.229	16809.7
966.729	17413.9
966.229	17243.4
965.729	17804.5
965.229	17664
964.729	16804.6
964.229	17656.5
963.729	17500.4
963.229	16851.8
962.729	17685.9
962.229	17516.9
961.729	17046.5
961.229	17409.2
960.729	16968.9
960.229	17431.8
959.729	17220.9
959.229	17196.9
958.729	17097.2
958.229	17068.3
957.729	17094.4
957.229	16561.7
956.729	17260.3
956.229	17350.8
955.729	17700.7
955.229	17494.5
954.729	17301
954.229	16800.5
953.729	17046.4
953.229	17467.9
952.729	17520.2
952.229	16995.4
951.729	17411.8
951.229	17349.5
950.729	16510.2
950.229	17196.7
949.729	17899.3
949.229	18203.7
948.729	17615.5
948.229	17384.2
947.729	17485
947.229	17453.3
946.729	17157.8
946.229	17617.6
945.729	17212
945.229	17815.1
944.729	17554.2
944.229	18072.4
943.729	18252.4
943.229	18060
942.729	17821.3
942.229	17736.5
941.729	17179.6
941.229	17924.9
940.729	17754.7
940.229	17862.8
939.729	17693
939.229	17821.7
938.729	17787.4
938.229	17683
937.729	17558.4
937.229	17589.7
936.729	17757.3
936.229	17810.1
935.729	17648.8
935.229	17791.5
934.729	17694.1
934.229	17648.1
933.729	18126.8
933.229	17778.2
932.729	18032.8
932.229	17989.1
931.729	17976.6
931.229	18129.2
930.729	17853.2
930.229	18120.4
929.729	18642.3
929.229	18435.8
928.729	17867.8
928.229	18170.2
927.729	18060.7
927.229	17737.9
926.729	18252.7
926.229	18383.5
925.729	18218.2
925.229	18599.2
924.729	18467.4
924.229	18234.7
923.729	18217.3
923.229	17922.8
922.729	18343.4
922.229	18429
921.729	18208
921.229	17699
920.729	17516.1
920.229	17927.8
919.729	18334.1
919.229	18289.8
918.729	18419.8
918.229	18092.2
917.729	18424.7
917.229	18096
916.729	17594.9
916.229	17894.7
915.729	18339.8
915.229	18486.6
914.729	18942.4
914.229	18535.6
913.729	18944.4
913.229	18176.5
912.729	18001.2
912.229	18294.6
911.729	17943.8
911.229	18606.9
910.729	18739
910.229	18592.1
909.729	18731.5
909.229	18401.8
908.729	18407.4
908.229	18449.9
907.729	18514.8
907.229	18586.1
906.729	18789.1
906.229	18258.1
905.729	18745.6
905.229	19386.9
904.729	18781.2
904.229	18718.2
903.729	18351.1
903.229	18589.1
902.729	18599.5
902.229	18908.4
901.729	18332.5
901.229	18945.2
900.729	18739.7
900.229	18775.1
899.729	19515.8
899.229	19131.7
898.729	19384.3
898.229	19360
897.729	19185
897.229	19556.7
896.729	19263.3
896.229	18796
895.729	18745.4
895.229	19322.9
894.729	18878.7
894.229	18647.8
893.729	18762.7
893.229	18720.5
892.729	18957.9
892.229	18612.9
891.729	18865.2
891.229	18327.3
890.729	19259.3
890.229	18765.4
889.729	18621.2
889.229	18935.8
888.729	18153.4
888.229	18318.5
887.729	18364
887.229	18244.5
886.729	18313
886.229	18282.8
885.729	18252.4
885.229	17628.2
884.729	18165.2
884.229	18086.3
883.729	18230.5
883.229	17813.4
882.729	17896.6
882.229	17582.5
881.729	18049.4
881.229	17955.5
880.729	18459
880.229	17971.8
879.729	17843.2
879.229	17853.7
878.729	17878.7
878.229	17992.8
877.729	17511.8
877.229	18087.5
876.729	17505.6
876.229	17856
875.729	18117.7
875.229	17895.7
874.729	17822.9
874.229	18463.7
873.729	17312.8
873.229	18361.3
872.729	18130.9
872.229	17795.9
871.729	17951.4
871.229	17748.7
870.729	18431.4
870.229	18168.7
869.729	17523.5
869.229	17442.9
868.729	17584.8
868.229	18102
867.729	18343.5
867.229	17782.8
866.729	18410.9
866.229	17548.8
865.729	18133.1
865.229	17851.5
864.729	17843.8
864.229	17789.5
863.729	18040.9
863.229	18399.4
862.729	18013.9
862.229	17746.2
861.729	18142.9
861.229	18230.6
860.729	18129.7
860.229	18152.1
859.729	19177.1
859.229	17590.7
858.729	18296.7
858.229	18423.8
857.729	18213.5
857.229	18616.9
856.729	18353.3
856.229	18327.8
855.729	18397.1
855.229	18111.9
854.729	18542.2
854.229	18639.8
853.729	18525.2
853.229	18490.1
852.729	18981
852.229	18617.1
851.729	19188.8
851.229	18547.1
850.729	18854.9
850.229	19053
849.729	19283.7
849.229	19509.4
848.729	19572
848.229	19568.1
847.729	19554.8
847.229	19379.3
846.729	19555.1
846.229	19142.5
845.729	19436.5
845.229	18837.7
844.729	19513
844.229	19563.8
843.729	19662.5
843.229	19282.5
842.729	19191.4
842.229	19775
841.729	19599.2
841.229	19070
840.729	18755.1
840.229	18822.6
839.729	18581.7
839.229	18041.1
838.729	18526.5
838.229	18571.5
837.729	18693.1
837.229	18976.2
836.729	18229.1
836.229	18033.6
835.729	18432.5
835.229	17631.9
834.729	17884.6
834.229	17941.5
833.729	18148.7
833.229	17963.7
832.729	17592.7
832.229	17725.3
831.729	17523.1
831.229	17585.1
830.729	16863.7
830.229	17061.3
829.729	17286.5
829.229	17418.8
828.729	17075.7
828.229	16933.3
827.729	16869.6
827.229	17497
826.729	16911.3
826.229	17123
825.729	16572.1
825.229	17404
824.729	16722.6
824.229	17158.2
823.729	17350.6
823.229	16888.6
822.729	16832.3
822.229	16593.8
821.729	16642.7
821.229	17047.9
820.729	16840.9
820.229	17033.3
819.729	16631.1
819.229	17394
818.729	16921.6
818.229	16833.4
817.729	17019.3
817.229	16755.2
816.729	16797.2
816.229	16758.2
815.729	17259.8
815.229	17353.3
814.729	16572.8
814.229	17234.9
813.729	17262.7
813.229	17184.6
812.729	16809
812.229	16753.9
811.729	16227.2
811.229	16714.3
810.729	16575
810.229	16883.9
809.729	17224.9
809.229	17025.7
808.729	16947.7
808.229	17514.6
807.729	17440.1
807.229	17136.7
806.729	16763.3
806.229	17211.8
805.729	17137.6
805.229	16700.8
804.729	17272
804.229	17663.9
803.729	17566.6
803.229	16862.2
802.729	17163.2
802.229	17166
801.729	17024.5
801.229	17392
800.729	16724.2
800.229	17312.5
799.729	16739.6
799.229	17598.2
798.729	17287.9
798.229	17175.6
797.729	17051.3
797.229	17005.6
796.729	17732.4
796.229	17461.9
795.729	17535.7
795.229	17762.1
794.729	17357.9
794.229	17082.7
793.729	17451.7
793.229	17599.6
792.729	17574.7
792.229	17762.1
791.729	18068.7
791.229	17890.3
790.729	17654.1
790.229	18231.8
789.729	17937.3
789.229	17798.6
788.729	18684.2
788.229	18935.2
787.729	18365.3
787.229	18397.2
786.729	18844.2
786.229	18629.7
785.729	18927.4
785.229	18932.1
784.729	18700.2
784.229	19066.1
783.729	18775.3
783.229	18041.1
782.729	18285
782.229	18150.2
781.729	18089.3
781.229	17486.1
780.729	17269.9
780.229	17270.1
779.729	17304.5
779.229	17856.1
778.729	17363.6
778.229	16828.6
777.729	17517.2
777.229	17209.3
776.729	17363.9
776.229	17158.5
775.729	17342.4
775.229	17512.3
774.729	16917.3
774.229	17408.9
773.729	16700.2
773.229	17594.8
772.729	17849
772.229	17601.3
771.729	17896.8
771.229	17095.1
770.729	16942
770.229	17390.4
769.729	17159.6
769.229	17094.4
768.729	17545.9
768.229	17532.5
767.729	17044.9
767.229	17186.1
766.729	16886.5
766.229	17670.6
765.729	17028.8
765.229	17600.9
764.729	17216.5
764.229	17565.2
763.729	17201.6
763.229	17580.3
762.729	17911.4
762.229	17335.8
761.729	17119.2
761.229	17433.9
760.729	17720.6
760.229	17403.8
759.729	17517.1
759.229	18177.3
758.729	18001.6
758.229	17060
757.729	17243.9
757.229	17639.5
756.729	17297.3
756.229	17491.5
755.729	17522.7
755.229	17151.7
754.729	17952.5
754.229	17656.8
753.729	17366.7
753.229	17162.4
752.729	17921.6
752.229	17909.7
751.729	18302.3
751.229	17905.3
750.729	17919.7
750.229	17814.4
749.729	17622.7
749.229	17795.5
748.729	18244.3
748.229	17966.3
747.729	18044
747.229	18148.6
746.729	18124.8
746.229	17835.9
745.729	18053.3
745.229	18820
744.729	18034.9
744.229	18269.7
743.729	18125.1
743.229	18187.2
742.729	17969
742.229	18122.5
741.729	17631.8
741.229	18315.8
740.729	17914.8
740.229	17682.8
739.729	17652.6
739.229	17814.8
738.729	17958
738.229	18303.1
737.729	17594.2
737.229	18128.5
736.729	18361.7
736.229	18222.7
735.729	17954.3
735.229	18421.4
734.729	18165.4
734.229	18214.6
733.729	18922.5
733.229	18540.7
732.729	18390.7
732.229	18438.1
731.729	18614.6
731.229	18445.8
730.729	18199
730.229	18611.2
729.729	18573.5
729.229	18568.8
728.729	18689.9
728.229	18881.5
727.729	18179
727.229	18824.4
726.729	18890.7
726.229	19319.8
725.729	18957.7
725.229	18853.9
724.729	19156.1
724.229	19989
723.729	19730.7
723.229	20152.1
722.729	20232.1
722.229	20317.7
721.729	19828.4
721.229	19794.8
720.729	19301.2
720.229	18360.1
719.729	18227.2
719.229	18359.3
718.729	18164.2
718.229	18166.3
717.729	18600.2
717.229	18556.5
716.729	18596.2
716.229	18359.5
715.729	18049.2
715.229	18491.3
714.729	18228.8
714.229	18912.3
713.729	19447.9
713.229	19004.6
712.729	19915.4
712.229	20130.3
711.729	20684.4
711.229	21104.3
710.729	22023.2
710.229	23078.2
709.729	22780.9
709.229	22921
708.729	21943.2
708.229	21605.4
707.729	19554.3
707.229	17456.8
706.729	16983.2
706.229	16320
705.729	15819.2
705.229	15100.2
704.729	15873.4
704.229	14861.3
703.729	15282.2
703.229	15289.7
702.729	14966.7
702.229	14895.2
701.729	14944
701.229	14907.7
700.729	14632.3
700.229	14927.3
699.729	14767.5
699.229	15332.5
698.729	14901.2
698.229	14568
697.729	14619.1
697.229	14985.4
696.729	15466.7
696.229	14886.1
695.729	14700
695.229	14233.1
694.729	14645.3
694.229	14913.3
693.729	15488.9
693.229	15208.4
692.729	14824.4
692.229	15134.7
691.729	15406.5
691.229	14857.3
690.729	15368.1
690.229	15155.7
689.729	15126.8
689.229	15545.3
688.729	14589.3
688.229	15177.2
687.729	15300.3
687.229	15066.9
686.729	15300.4
686.229	15295.5
685.729	15683.8
685.229	15036.9
684.729	15335.5
684.229	15100.9
683.729	15318.7
683.229	15436.1
682.729	14673.5
682.229	14894.2
681.729	15133.8
681.229	15300.4
680.729	14624.7
680.229	15190
679.729	15217.2
679.229	15525.7
678.729	14868.2
678.229	14826
677.729	15115.8
677.229	14678.8
676.729	14941.7
676.229	14460.8
675.729	15350
675.229	14684.5
674.729	15096.8
674.229	15524.5
673.729	15628.4
673.229	15624.3
672.729	15434.7
672.229	16552.6
671.729	16563.8
671.229	17309.2
670.729	17946.4
670.229	18165.9
669.729	18141.8
669.229	17714.5
668.729	17670.4
668.229	17196.7
667.729	16312.9
667.229	15277
666.729	15564.7
666.229	15523
665.729	14926.8
665.229	15095.8
664.729	14770.1
664.229	14582.1
663.729	14598.1
663.229	14589.8
662.729	14236.8
662.229	14657.5
661.729	14303.5
661.229	14840
660.729	14366.4
660.229	14471
659.729	14520.3
659.229	14773.5
658.729	14404.8
658.229	14606.8
657.729	14436.3
657.229	14478.3
656.729	14947.5
656.229	14954.3
655.729	14493.5
655.229	14215.7
654.729	14141
654.229	14827.6
653.729	14671.6
653.229	15433.2
652.729	14616
652.229	14800.2
651.729	14806.3
651.229	14641.4
650.729	14376.8
650.229	14403.6
649.729	14845.7
649.229	14732.5
648.729	14797.5
648.229	14321.4
647.729	14539.4
647.229	15153.4
646.729	15063.7
646.229	14785.8
645.729	14891.2
645.229	14871.8
644.729	14665.3
644.229	14613
643.729	14904.3
643.229	14560.6
642.729	15124
642.229	15127.6
641.729	15159.1
641.229	15113.5
640.729	14661.5
640.229	14704.8
639.729	15067
639.229	14908.4
638.729	14595.3
638.229	14927.3
637.729	14705.7
637.229	14913.6
636.729	14687.5
636.229	14401.1
635.729	15446.6
635.229	15160.5
634.729	15155.5
634.229	14819.3
633.729	14543.6
633.229	14570.9
632.729	14728.5
632.229	14993.3
631.729	14879.1
631.229	14875.3
630.729	15155.6
630.229	14944.4
629.729	14830.1
629.229	14843.8
628.729	14766
628.229	15019.7
627.729	15466.5
627.229	14816.1
626.729	14950.2
626.229	15042.7
625.729	14792.2
625.229	15009.7
624.729	14540.5
624.229	15219.5
623.729	15554.2
623.229	14713.6
622.729	14576.9
622.229	14848.8
621.729	14852.1
621.229	15074
620.729	14973.9
620.229	15245.1
619.729	14821.4
619.229	15169.8
618.729	14824.9
618.229	14831.4
617.729	15132.6
617.229	14959.6
616.729	14908.3
616.229	14710.5
615.729	14742.5
615.229	15136.6
614.729	15308
614.229	15307.5
613.729	15630.5
613.229	15331
612.729	15770.6
612.229	14856.2
611.729	15181.3
611.229	15175.6
610.729	14887.1
610.229	14786.2
609.729	14953.1
609.229	15223.4
608.729	15405.5
608.229	15289.1
607.729	15347.3
607.229	15442.3
606.729	15554.9
606.229	14444.5
605.729	14988
605.229	15817.1
604.729	15504.3
604.229	14929.7
603.729	15575.6
603.229	15477.9
602.729	15104
602.229	15213.5
601.729	15114.6
601.229	15324.8
600.729	15189
600.229	15189.2
599.729	14710.8
599.229	15575.3
598.729	15673.5
598.229	15468
597.729	15143.8
597.229	15286.7
596.729	15290.2
596.229	15934.5
595.729	15484.4
595.229	15262.6
594.729	14953.3
594.229	15880.7
593.729	14980
593.229	15684.1
592.729	15226.5
592.229	15557.9
591.729	15062.7
591.229	15107.3
590.729	15029.2
590.229	15458.7
589.729	15471.3
589.229	15426.5
588.729	15722.4
588.229	15347.5
587.729	15220.3
587.229	15779.2
586.729	15666.7
586.229	15680.4
585.729	15598.9
585.229	15482.2
584.729	14803.5
584.229	15018.4
583.729	15270.1
583.229	15835.7
582.729	15536.5
582.229	16039.2
581.729	15772.7
581.229	15454.8
580.729	15551.8
580.229	15430.3
579.729	15797.8
579.229	15146.2
578.729	15773.1
578.229	15515.9
577.729	16135.2
577.229	15598.4
576.729	15213
576.229	15182.3
575.729	15554.8
575.229	15558.4
574.729	15714.9
574.229	15725.6
573.729	15340.2
573.229	16093.5
572.729	15876.8
572.229	16207.8
571.729	15725.7
571.229	15533.1
570.729	15778.6
570.229	16137.8
569.729	15381.8
569.229	15835.7
568.729	15726
568.229	15766.4
567.729	15948.1
567.229	15979
566.729	15627.1
566.229	15714.7
565.729	16054.8
565.229	15281.9
564.729	15417.6
564.229	15523.6
563.729	15710.5
563.229	15736.5
562.729	15837.5
562.229	15408.9
561.729	15919.3
561.229	16029.7
560.729	16124.7
560.229	15551.6
559.729	15982.4
559.229	16262.9
558.729	15850.2
558.229	16819.9
557.729	16261.9
557.229	16044.6
556.729	15747
556.229	15861.5
555.729	16050.6
555.229	16074.4
554.729	15532.7
554.229	16201.1
553.729	15889.5
553.229	15981.1
552.729	16325.8
552.229	15949.3
551.729	15651.7
551.229	15418
550.729	15784.8
550.229	15978.8
549.729	15883.9
549.229	15524
548.729	15935.2
548.229	15013.3
547.729	15255.1
547.229	15787
546.729	15372.9
546.229	15467.9
545.729	15078.5
545.229	15023.3
544.729	15320.7
544.229	15356.4
543.729	14832.4
543.229	14454.4
542.729	14533
542.229	14521.5
541.729	14618.6
541.229	14769.8
540.729	14373.4
540.229	14467.8
539.729	14394.9
539.229	14549.4
538.729	14924.8
538.229	15121.3
537.729	15262
537.229	15127.7
536.729	15364.4
536.229	16964.1
535.729	16823.5
535.229	17955.6
534.729	19876.6
534.229	22125.3
533.729	24162.9
533.229	26240.2
532.729	27503.4
532.229	26200.1
531.729	23161
531.229	19239.3
530.729	17138.1
530.229	16002.7
529.729	14249
529.229	14036.6
528.729	13407.9
528.229	13555.1
527.729	13748.6
527.229	13807.9
526.729	13815.4
526.229	13667.9
525.729	13787.7
525.229	13681.7
524.729	13598.1
524.229	13310
523.729	14288.6
523.229	13734.2
522.729	13438
522.229	13159.8
521.729	13377
521.229	13999.2
520.729	13987.9
520.229	13703.8
519.729	13804.9
519.229	14350.4
518.729	13711.1
518.229	13784.8
517.729	13970.6
517.229	14018.7
516.729	13961.5
516.229	13373.6
515.729	13768
515.229	13445.3
514.729	13758
514.229	13727.4
513.729	13595.8
513.229	13871.8
512.729	13738.7
512.229	14027.4
511.729	14193.1
511.229	13673.9
510.729	13629.7
510.229	14028.5
509.729	13675.5
509.229	13888.1
508.729	14194.5
508.229	14281.9
507.729	14401.6
507.229	14150.9
506.729	14028.3
506.229	13869.3
505.729	14002.2
505.229	13624.6
504.729	13804.8
504.229	13642.1
503.729	13854.9
503.229	14364.3
502.729	13803.1
502.229	14149.3
501.729	13963.3
501.229	13993.9
500.729	13899.2
500.229	14728.9
499.729	13599
499.229	14032.8
498.729	13885.4
498.229	14804.4
497.729	14242.6
497.229	13965.7
496.729	13948.6
496.229	14029.7
495.729	14001.4
495.229	14447.4
494.729	14160.4
494.229	14112
493.729	14284.2
493.229	14066.9
492.729	13901.4
492.229	14897.4
491.729	14433.6
491.229	14063.6
490.729	14404
490.229	14629
489.729	13614.3
489.229	14055.8
488.729	14318.3
488.229	14216
487.729	14509.2
487.229	14036
486.729	14380.2
486.229	13975.9
485.729	14364.6
485.229	14439.3
484.729	14800.1
484.229	14566.4
483.729	14222.4
483.229	14427.8
482.729	14438.4
482.229	14168.4
481.729	14325.8
481.229	14303.9
480.729	14244.3
480.229	14260
479.729	14337.6
479.229	14531.6
478.729	14301.7
478.229	14300.2
477.729	15022.1
477.229	14546.5
476.729	14691.7
476.229	15155
475.729	14788.7
475.229	14915.6
474.729	14954.6
474.229	14452.8
473.729	14061.9
473.229	15027
472.729	15100.5
472.229	14939.9
471.729	15377.4
471.229	15087.5
470.729	14812
470.229	14819.2
469.729	14656.6
469.229	15189.2
468.729	14801
468.229	14384.4
467.729	15195.7
467.229	15125.9
466.729	15128.1
466.229	14877.7
465.729	14923.5
465.229	14106.5
464.729	14682.4
464.229	14463.8
463.729	14067.6
463.229	14742.8
462.729	14612.1
462.229	14554.7
461.729	14669.3
461.229	14353.1
460.729	14151.5
460.229	14981.8
459.729	15078
459.229	15376.3
458.729	15023.2
458.229	15027.9
457.729	16693.2
457.229	19692
456.729	24398.4
456.229	26412.8
455.729	24114.1
455.229	19728.6
454.729	16674
454.229	14420.2
453.729	13951.5
453.229	13636.6
452.729	13759.9
452.229	13608
451.729	13550.2
451.229	13554.7
450.729	14357.1
450.229	16586.7
449.729	21567.9
449.229	27496.6
448.729	30433
448.229	28711.8
447.729	22947.7
447.229	17501.7
446.729	14312.7
446.229	13577.5
445.729	13650.6
445.229	12927.3
444.729	12534.9
444.229	12790.8
443.729	12679.1
443.229	12705.9
442.729	12436.3
442.229	12495.1
441.729	12410
441.229	12094.9
440.729	12310.2
440.229	12220.9
439.729	12627.1
439.229	11939.4
438.729	12174.6
438.229	12403.3
437.729	12203.7
437.229	12373.3
436.729	12035.6
436.229	12502.6
435.729	12241.4
435.229	12147.8
434.729	12493.5
434.229	12909.8
433.729	12673.4
433.229	12525.2
432.729	11964.6
432.229	12437.5
431.729	12227.6
431.229	12258.8
430.729	12901.4
430.229	12581.5
429.729	12521
429.229	12215.6
428.729	12675.7
428.229	12772.5
427.729	12289.5
427.229	12956
426.729	13120.5
426.229	12914.2
425.729	12290.5
425.229	12618.6
424.729	13040.4
424.229	13057.2
423.729	12392.3
423.229	12763.2
422.729	13245.9
422.229	12933.4
421.729	12875.9
421.229	12717.8
420.729	12773.5
420.229	12459.5
419.729	12289.9
419.229	12639.7
418.729	12521.6
418.229	12547.2
417.729	12611.8
417.229	12616.6
416.729	12388.6
416.229	12120.2
415.729	11738.3
415.229	12240
414.729	12728.3
414.229	12337.4
413.729	12318.8
413.229	12352.1
412.729	12026.3
412.229	12084.7
411.729	12006.8
411.229	11937.6
410.729	11566.3
410.229	11875.1
409.729	12083
409.229	11761.4
408.729	11918.1
408.229	11964.8
407.729	11443.4
407.229	11509.7
406.729	11360.8
406.229	11802.9
405.729	11977.7
405.229	12359.1
404.729	12268.8
404.229	12345.9
403.729	12504.3
403.229	13106.9
402.729	13367.3
402.229	14957
401.729	16381.9
401.229	18992.7
400.729	20426.2
400.229	22172.7
399.729	22600.7
399.229	22391.1
398.729	19277.1
398.229	15549.9
397.729	12790.7
397.229	11946.9
396.729	11367.2
396.229	10859.2
395.729	10828.3
395.229	11182.6
394.729	10747.5
394.229	11393.3
393.729	11452
393.229	11100.8
392.729	11133
392.229	10868.1
391.729	11107.8
391.229	10789.8
390.729	10927
390.229	11059.1
389.729	11121.3
389.229	10733.1
388.729	10903.5
388.229	11237.4
387.729	11841.4
387.229	11423.8
386.729	11886.3
386.229	11654.5
385.729	11459.1
385.229	11865.8
384.729	11633.9
384.229	11832
383.729	11861.2
383.229	11717.3
382.729	10976.1
382.229	11329.6
381.729	11664.5
381.229	11617.4
380.729	11337
380.229	11140.5
379.729	11471.4
379.229	11527.9
378.729	11753.4
378.229	11622.2
377.729	11185.8
377.229	11208.8
376.729	11464.2
376.229	11243.3
375.729	11546.7
375.229	11080.8
374.729	10999.3
374.229	11448.1
373.729	11644.7
373.229	11467.8
372.729	11580.1
372.229	11367.7
371.729	11799.3
371.229	11574.7
370.729	11369.8
370.229	11501.6
369.729	11576.2
369.229	11355.7
368.729	11219.8
368.229	11440.4
367.729	11331.2
367.229	11360.1
366.729	11683.1
366.229	11552.3
365.729	11337.3
365.229	11143.7
364.729	11372.9
364.229	11402.6
363.729	11684.7
363.229	11433
362.729	11947.1
362.229	11728.7
361.729	11274.1
361.229	11261
360.729	11642.4
360.229	12238
359.729	12004.4
359.229	11645
358.729	11759.3
358.229	11733.9
357.729	11656.7
357.229	12160.6
356.729	12140.7
356.229	11754.8
355.729	12090.6
355.229	12573.8
[truncated: 703 more rows]

## Sheet: Figure 2h
	Characteristic Energy eV	0	Acquisition Time s	1
KE_c1sk2p.txt	BE_c1sk2p.txt	CPS_c1sk2p.txt	Survey_1_c1sk2p.txt	Survey_2_c1sk2p.txt	Survey_3_c1sk2p.txt	Survey_4_c1sk2p.txt	Background_c1sk2p.txt	Envelope_c1sk2p.txt
-302.579	302.579	2156.9	2156.9	2156.9	2156.9	2156.9	2156.9	2156.9
-302.529	302.529	2308.4	2308.4	2308.4	2308.4	2308.4	2308.4	2308.4
-302.479	302.479	2199.82	2199.82	2199.82	2199.82	2199.82	2199.82	2199.82
-302.429	302.429	2115.03	2115.03	2115.03	2115.03	2115.03	2115.03	2115.03
-302.379	302.379	2065.77	2065.77	2065.77	2065.77	2065.77	2065.77	2065.77
-302.329	302.329	2154.7	2154.7	2154.7	2154.7	2154.7	2154.7	2154.7
-302.279	302.279	2202.49	2202.49	2202.49	2202.49	2202.49	2202.49	2202.49
-302.229	302.229	2180.71	2180.71	2180.71	2180.71	2180.71	2180.71	2180.71
-302.179	302.179	2286.75	2286.75	2286.75	2286.75	2286.75	2286.75	2286.75
-302.129	302.129	2106.16	2106.16	2106.16	2106.16	2106.16	2106.16	2106.16
-302.079	302.079	1987.52	1987.52	1987.52	1987.52	1987.52	1987.52	1987.52
-302.029	302.029	2140.85	2140.85	2140.85	2140.85	2140.85	2140.85	2140.85
-301.979	301.979	2030.64	2030.64	2030.64	2030.64	2030.64	2030.64	2030.64
-301.929	301.929	2051.62	2051.62	2051.62	2051.62	2051.62	2051.62	2051.62
-301.879	301.879	2043.65	2043.65	2043.65	2043.65	2043.65	2043.65	2043.65
-301.829	301.829	2057.21	2057.21	2057.21	2057.21	2057.21	2057.21	2057.21
-301.779	301.779	2027.62	2027.62	2027.62	2027.62	2027.62	2027.62	2027.62
-301.729	301.729	2052.27	2052.27	2052.27	2052.27	2052.27	2052.27	2052.27
-301.679	301.679	2013.89	2013.89	2013.89	2013.89	2013.89	2013.89	2013.89
-301.629	301.629	2057.3	2057.3	2057.3	2057.3	2057.3	2057.3	2057.3
-301.579	301.579	2003.25	2003.25	2003.25	2003.25	2003.25	2003.25	2003.25
-301.529	301.529	2025.59	2025.59	2025.59	2025.59	2025.59	2025.59	2025.59
-301.479	301.479	1986.13	1986.13	1986.13	1986.13	1986.13	1986.13	1986.13
-301.429	301.429	1933.86	1933.86	1933.86	1933.86	1933.86	1933.86	1933.86
-301.379	301.379	1916.89	1916.89	1916.89	1916.89	1916.89	1916.89	1916.89
-301.329	301.329	1936.36	1936.36	1936.36	1936.36	1936.36	1936.36	1936.36
-301.279	301.279	2003.99	2003.99	2003.99	2003.99	2003.99	2003.99	2003.99
-301.229	301.229	1936.53	1936.53	1936.53	1936.53	1936.53	1936.53	1936.53
-301.179	301.179	1958.19	1958.19	1958.19	1958.19	1958.19	1958.19	1958.19
-301.129	301.129	1874.73	1874.73	1874.73	1874.73	1874.73	1874.73	1874.73
-301.079	301.079	1926.1	1926.1	1926.1	1926.1	1926.1	1926.1	1926.1
-301.029	301.029	2012.33	2012.33	2012.33	2012.33	2012.33	2012.33	2012.33
-300.979	300.979	1927.61	1927.61	1927.61	1927.61	1927.61	1927.61	1927.61
-300.929	300.929	1989.76	1989.76	1989.76	1989.76	1989.76	1989.76	1989.76
-300.879	300.879	1935.33	1935.33	1935.33	1935.33	1935.33	1935.33	1935.33
-300.829	300.829	1831.33	1831.33	1831.33	1831.33	1831.33	1831.33	1831.33
-300.779	300.779	1857.28	1857.28	1857.28	1857.28	1857.28	1857.28	1857.28
-300.729	300.729	1836.32	1836.32	1836.32	1836.32	1836.32	1836.32	1836.32
-300.679	300.679	1906.31	1906.31	1906.31	1906.31	1906.31	1906.31	1906.31
-300.629	300.629	1801.7	1801.7	1801.7	1801.7	1801.7	1801.7	1801.7
-300.579	300.579	1827.6	1827.6	1827.6	1827.6	1827.6	1827.6	1827.6
-300.529	300.529	1804.62	1804.62	1804.62	1804.62	1804.62	1804.62	1804.62
-300.479	300.479	1888.69	1888.69	1888.69	1888.69	1888.69	1888.69	1888.69
-300.429	300.429	1831.56	1831.56	1831.56	1831.56	1831.56	1831.56	1831.56
-300.379	300.379	1798	1798	1798	1798	1798	1798	1798
-300.329	300.329	1841.64	1841.64	1841.64	1841.64	1841.64	1841.64	1841.64
-300.279	300.279	1814.87	1814.87	1814.87	1814.87	1814.87	1814.87	1814.87
-300.229	300.229	1840.25	1840.25	1840.25	1840.25	1840.25	1840.25	1840.25
-300.179	300.179	1864.33	1864.33	1864.33	1864.33	1864.33	1864.33	1864.33
-300.129	300.129	1784.59	1784.59	1784.59	1784.59	1784.59	1784.59	1784.6
-300.079	300.079	1745.11	1745.11	1745.12	1745.11	1745.11	1745.11	1745.12
-300.029	300.029	1846.48	1846.48	1846.49	1846.48	1846.48	1846.48	1846.49
-299.979	299.979	1856.1	1856.1	1856.11	1856.1	1856.1	1856.1	1856.11
-299.929	299.929	1781.7	1781.7	1781.71	1781.7	1781.7	1781.7	1781.71
-299.879	299.879	1784.59	1784.59	1784.6	1784.59	1784.59	1784.59	1784.6
-299.829	299.829	1734.28	1734.28	1734.29	1734.28	1734.28	1734.28	1734.29
-299.779	299.779	1789.7	1789.7	1789.71	1789.7	1789.7	1789.7	1789.71
-299.729	299.729	1804.66	1804.66	1804.67	1804.66	1804.66	1804.66	1804.67
-299.679	299.679	1752.27	1752.27	1752.28	1752.27	1752.27	1752.27	1752.28
-299.629	299.629	1756.17	1756.17	1756.18	1756.17	1756.17	1756.17	1756.18
-299.579	299.579	1756.53	1756.53	1756.54	1756.53	1756.53	1756.53	1756.54
-299.529	299.529	1801.26	1801.26	1801.27	1801.26	1801.26	1801.26	1801.27
-299.479	299.479	1760.42	1760.42	1760.43	1760.42	1760.42	1760.42	1760.43
-299.429	299.429	1705.25	1705.25	1705.26	1705.25	1705.25	1705.25	1705.26
-299.379	299.379	1832.73	1832.73	1832.74	1832.73	1832.73	1832.73	1832.74
-299.329	299.329	1727.87	1727.87	1727.88	1727.87	1727.87	1727.87	1727.88
-299.279	299.279	1744.92	1744.92	1744.93	1744.92	1744.92	1744.92	1744.93
-299.229	299.229	1810.41	1810.41	1810.42	1810.41	1810.41	1810.41	1810.42
-299.179	299.179	1764.94	1764.94	1764.95	1764.94	1764.94	1764.94	1764.95
-299.129	299.129	1719.54	1719.54	1719.55	1719.54	1719.54	1719.54	1719.55
-299.079	299.079	1717.59	1717.59	1717.6	1717.59	1717.59	1717.59	1717.6
-299.029	299.029	1764.33	1764.33	1764.34	1764.33	1764.33	1764.33	1764.35
-298.979	298.979	1781.58	1781.58	1781.6	1781.58	1781.58	1781.58	1781.6
-298.929	298.929	1751.19	1751.19	1751.21	1751.19	1751.19	1751.19	1751.21
-298.879	298.879	1708.36	1708.36	1708.38	1708.36	1708.36	1708.36	1708.38
-298.829	298.829	1779.83	1779.83	1779.85	1779.83	1779.83	1779.83	1779.85
-298.779	298.779	1717.25	1717.25	1717.27	1717.25	1717.25	1717.25	1717.27
-298.729	298.729	1754.94	1754.94	1754.96	1754.94	1754.94	1754.94	1754.96
-298.679	298.679	1736.62	1736.62	1736.64	1736.62	1736.62	1736.62	1736.64
-298.629	298.629	1723.85	1723.85	1723.87	1723.85	1723.85	1723.85	1723.87
-298.579	298.579	1716.97	1716.97	1716.99	1716.97	1716.97	1716.97	1717
-298.529	298.529	1714.65	1714.65	1714.68	1714.65	1714.65	1714.65	1714.68
-298.479	298.479	1738.41	1738.41	1738.44	1738.41	1738.41	1738.41	1738.44
-298.429	298.429	1732.69	1732.69	1732.72	1732.69	1732.69	1732.69	1732.72
-298.379	298.379	1753.04	1753.04	1753.07	1753.04	1753.04	1753.04	1753.07
-298.329	298.329	1714.77	1714.77	1714.8	1714.77	1714.77	1714.77	1714.8
-298.279	298.279	1779.29	1779.29	1779.32	1779.29	1779.29	1779.29	1779.32
-298.229	298.229	1767.52	1767.52	1767.55	1767.52	1767.52	1767.52	1767.55
-298.179	298.179	1739.71	1739.71	1739.75	1739.71	1739.71	1739.71	1739.75
-298.129	298.129	1708.96	1708.96	1709	1708.96	1708.96	1708.96	1709
-298.079	298.079	1755.48	1755.48	1755.52	1755.48	1755.48	1755.48	1755.52
-298.029	298.029	1748.88	1748.88	1748.92	1748.88	1748.88	1748.88	1748.93
-297.979	297.979	1717.98	1717.98	1718.03	1717.98	1717.98	1717.98	1718.03
-297.929	297.929	1754.73	1754.73	1754.78	1754.73	1754.73	1754.73	1754.78
-297.879	297.879	1791.48	1791.48	1791.53	1791.48	1791.48	1791.48	1791.53
-297.829	297.829	1821.69	1821.69	1821.75	1821.69	1821.69	1821.69	1821.75
-297.779	297.779	1765.76	1765.76	1765.82	1765.76	1765.76	1765.76	1765.82
-297.729	297.729	1796.08	1796.08	1796.14	1796.08	1796.08	1796.08	1796.14
-297.679	297.679	1820.47	1820.47	1820.53	1820.47	1820.47	1820.47	1820.54
-297.629	297.629	1859.02	1859.02	1859.09	1859.02	1859.02	1859.02	1859.09
-297.579	297.579	1847.15	1847.15	1847.22	1847.15	1847.15	1847.15	1847.22
-297.529	297.529	1828.72	1828.72	1828.79	1828.72	1828.72	1828.72	1828.79
-297.479	297.479	1748.04	1748.04	1748.12	1748.04	1748.04	1748.04	1748.12
-297.429	297.429	1789.73	1789.73	1789.81	1789.73	1789.73	1789.73	1789.81
-297.379	297.379	1760.45	1760.45	1760.53	1760.45	1760.45	1760.45	1760.54
-297.329	297.329	1780.73	1780.73	1780.82	1780.73	1780.73	1780.73	1780.82
-297.279	297.279	1830.24	1830.24	1830.34	1830.24	1830.24	1830.24	1830.34
-297.229	297.229	1808.12	1808.12	1808.23	1808.12	1808.12	1808.12	1808.23
-297.179	297.179	1860.97	1860.97	1861.08	1860.97	1860.97	1860.97	1861.09
-297.129	297.129	1791.98	1791.98	1792.1	1791.98	1791.98	1791.98	1792.1
-297.079	297.079	1814.32	1814.32	1814.45	1814.32	1814.32	1814.32	1814.45
-297.029	297.029	1789.33	1789.33	1789.47	1789.33	1789.33	1789.33	1789.47
-296.979	296.979	1781.38	1781.38	1781.52	1781.38	1781.38	1781.38	1781.53
-296.929	296.929	1744.88	1744.88	1745.03	1744.88	1744.88	1744.88	1745.03
-296.879	296.879	1773.55	1773.55	1773.71	1773.55	1773.55	1773.55	1773.71
-296.829	296.829	1792.68	1792.68	1792.84	1792.68	1792.68	1792.68	1792.85
-296.779	296.779	1772.61	1772.61	1772.78	1772.61	1772.61	1772.61	1772.79
-296.729	296.729	1791.28	1791.28	1791.46	1791.28	1791.28	1791.28	1791.46
-296.679	296.679	1750.68	1750.68	1750.87	1750.68	1750.68	1750.68	1750.87
-296.629	296.629	1779.11	1779.11	1779.3	1779.11	1779.11	1779.11	1779.31
-296.579	296.579	1837.45	1837.45	1837.65	1837.45	1837.45	1837.45	1837.66
-296.529	296.529	1783.3	1783.3	1783.51	1783.3	1783.3	1783.3	1783.52
-296.479	296.479	1706.63	1706.63	1706.86	1706.63	1706.64	1706.63	1706.87
-296.429	296.429	1696.67	1696.67	1696.92	1696.67	1696.68	1696.67	1696.93
-296.379	296.379	1808.33	1808.33	1808.6	1808.33	1808.34	1808.33	1808.61
-296.329	296.329	1763.91	1763.91	1764.2	1763.91	1763.92	1763.91	1764.21
-296.279	296.279	1747.69	1747.69	1748	1747.69	1747.7	1747.69	1748.01
-296.229	296.229	1665.59	1665.59	1665.92	1665.59	1665.6	1665.59	1665.93
-296.179	296.179	1725.67	1725.67	1726.02	1725.67	1725.68	1725.67	1726.03
-296.129	296.129	1697.69	1697.69	1698.06	1697.69	1697.7	1697.69	1698.07
-296.079	296.079	1661.86	1661.86	1662.25	1661.86	1661.87	1661.86	1662.26
-296.029	296.029	1716.21	1716.21	1716.62	1716.21	1716.22	1716.21	1716.63
-295.979	295.979	1707.57	1707.57	1708	1707.57	1707.58	1707.57	1708.01
-295.929	295.929	1628.21	1628.21	1628.66	1628.21	1628.22	1628.21	1628.67
-295.879	295.879	1683.85	1683.85	1684.32	1683.85	1683.86	1683.85	1684.33
-295.829	295.829	1679.32	1679.32	1679.81	1679.32	1679.33	1679.32	1679.82
-295.779	295.779	1644.83	1644.83	1645.34	1644.83	1644.84	1644.83	1645.35
-295.729	295.729	1728.11	1728.11	1728.64	1728.11	1728.12	1728.11	1728.65
-295.679	295.679	1645.08	1645.08	1645.62	1645.08	1645.09	1645.08	1645.64
-295.629	295.629	1663	1663	1663.6	1663	1663.01	1663	1663.61
-295.579	295.579	1662.92	1662.92	1663.57	1662.92	1662.93	1662.92	1663.58
-295.529	295.529	1709.72	1709.72	1710.42	1709.72	1709.74	1709.72	1710.44
-295.479	295.479	1646.81	1646.81	1647.56	1646.81	1646.83	1646.81	1647.58
-295.429	295.429	1624.99	1624.99	1625.79	1624.99	1625.01	1624.99	1625.81
-295.379	295.379	1600.86	1600.86	1601.71	1600.86	1600.88	1600.86	1601.74
-295.329	295.329	1646.75	1646.75	1647.65	1646.75	1646.77	1646.75	1647.68
-295.279	295.279	1685.09	1685.09	1686.05	1685.09	1685.11	1685.09	1686.07
-295.229	295.229	1825.61	1825.61	1826.62	1825.61	1825.63	1825.61	1826.64
-295.179	295.179	1813.41	1813.41	1814.47	1813.41	1813.44	1813.41	1814.5
-295.129	295.129	1828.44	1828.44	1829.55	1828.44	1828.47	1828.44	1829.58
-295.079	295.079	1803.43	1803.43	1804.59	1803.43	1803.46	1803.43	1804.62
-295.029	295.029	1725.35	1725.35	1726.56	1725.35	1725.38	1725.35	1726.6
-294.979	294.979	1740.49	1740.49	1741.76	1740.49	1740.52	1740.49	1741.79
-294.929	294.929	1758.59	1758.59	1759.91	1758.59	1758.62	1758.59	1759.94
-294.879	294.879	1888.72	1888.72	1890.09	1888.72	1888.76	1888.72	1890.13
-294.829	294.829	1840.9	1840.9	1842.32	1840.9	1840.94	1840.9	1842.36
-294.779	294.779	1864.99	1864.99	1866.53	1864.99	1865.03	1864.99	1866.57
-294.729	294.729	1845.83	1845.83	1847.5	1845.83	1845.88	1845.83	1847.55
-294.679	294.679	1821.56	1821.56	1823.36	1821.56	1821.61	1821.56	1823.42
-294.629	294.629	1910.48	1910.48	1912.42	1910.48	1910.53	1910.48	1912.48
-294.579	294.579	1836.73	1836.73	1838.8	1836.73	1836.79	1836.73	1838.86
-294.529	294.529	1927.58	1927.58	1929.78	1927.58	1927.64	1927.58	1929.85
-294.479	294.479	1972.7	1972.7	1975.04	1972.7	1972.77	1972.7	1975.11
-294.429	294.429	1886.99	1886.99	1889.46	1887	1887.06	1886.99	1889.54
-294.379	294.379	1995.16	1995.16	1997.76	1995.17	1995.23	1995.16	1997.84
-294.329	294.329	2009.24	2009.24	2011.98	2009.25	2009.32	2009.24	2012.06
-294.279	294.279	2095.14	2095.14	2098.01	2095.15	2095.22	2095.14	2098.1
-294.229	294.229	1928.88	1928.88	1931.88	1928.89	1928.96	1928.88	1931.98
-294.179	294.179	1996.16	1996.16	1999.3	1996.17	1996.25	1996.16	1999.4
-294.129	294.129	1995.05	1995.05	1998.32	1995.06	1995.15	1995.05	1998.43
-294.079	294.079	2038.53	2038.53	2041.93	2038.54	2038.64	2038.53	2042.06
-294.029	294.029	2037.34	2037.34	2040.88	2037.35	2037.46	2037.34	2041.01
-293.979	293.979	1910.27	1910.27	1913.94	1910.28	1910.4	1910.27	1914.08
-293.929	293.929	2010.86	2010.86	2014.8	2010.87	2011	2010.86	2014.95
-293.879	293.879	1961.44	1961.44	1965.72	1961.45	1961.59	1961.44	1965.88
-293.829	293.829	1946.11	1946.11	1950.73	1946.12	1946.27	1946.11	1950.9
-293.779	293.779	1952.58	1952.58	1957.54	1952.59	1952.75	1952.58	1957.73
-293.729	293.729	1958.68	1958.68	1963.98	1958.69	1958.86	1958.68	1964.18
-293.679	293.679	1927.39	1927.39	1933.04	1927.4	1927.58	1927.39	1933.24
-293.629	293.629	1829.6	1829.6	1835.59	1829.61	1829.8	1829.6	1835.8
-293.579	293.579	1800.64	1800.64	1806.97	1800.65	1800.85	1800.64	1807.19
-293.529	293.529	1869.14	1869.14	1875.81	1869.16	1869.37	1869.14	1876.06
-293.479	293.479	1866.32	1866.32	1873.33	1866.34	1866.57	1866.32	1873.6
-293.429	293.429	1855.76	1855.76	1863.12	1855.78	1856.04	1855.76	1863.41
-293.379	293.379	1889.09	1889.09	1896.79	1889.11	1889.39	1889.09	1897.11
-293.329	293.329	1866.47	1866.47	1874.51	1866.49	1866.8	1866.47	1874.86
-293.279	293.279	1791.36	1791.36	1799.74	1791.38	1791.71	1791.36	1800.12
-293.229	293.229	1740.27	1740.27	1748.99	1740.3	1740.64	1740.27	1749.4
-293.179	293.179	1731.17	1731.17	1740.24	1731.2	1731.57	1731.17	1740.67
-293.129	293.129	1791.98	1791.98	1801.39	1792.01	1792.4	1791.98	1801.85
-293.079	293.079	1819.66	1819.66	1829.5	1819.69	1820.11	1819.66	1829.98
-293.029	293.029	1806.86	1806.86	1817.26	1806.89	1807.33	1806.86	1817.77
-292.979	292.979	1797.77	1797.77	1808.76	1797.81	1798.27	1797.77	1809.3
-292.929	292.929	1790.12	1790.13	1801.73	1790.16	1790.64	1790.12	1802.3
-292.879	292.879	1838.86	1838.87	1851.13	1838.9	1839.41	1838.86	1851.73
-292.829	292.829	1785.12	1785.13	1798.09	1785.17	1785.74	1785.12	1798.76
-292.779	292.779	1784.59	1784.6	1798.29	1784.64	1785.27	1784.59	1799.04
-292.729	292.729	1794.62	1794.63	1809.11	1794.68	1795.37	1794.62	1809.92
-292.679	292.679	1709.8	1709.81	1725.11	1709.86	1710.62	1709.8	1726
-292.629	292.629	1718.82	1718.83	1735.01	1718.89	1719.7	1718.82	1735.96
-292.579	292.579	1799.22	1799.23	1816.34	1799.29	1800.17	1799.22	1817.36
-292.529	292.529	1815.27	1815.28	1833.38	1815.34	1816.28	1815.27	1834.47
-292.479	292.479	1746.51	1746.52	1765.66	1746.59	1747.59	1746.51	1766.83
-292.429	292.429	1792.44	1792.45	1812.7	1792.52	1793.58	1792.44	1813.94
-292.379	292.379	1783.11	1783.12	1804.55	1783.2	1784.32	1783.11	1805.86
-292.329	292.329	1863.02	1863.03	1885.71	1863.12	1864.3	1863.02	1887.1
-292.279	292.279	1726.31	1726.32	1750.33	1726.42	1727.65	1726.31	1751.8
-292.229	292.229	1809.15	1809.16	1834.59	1809.27	1810.56	1809.15	1836.13
-292.179	292.179	1848.77	1848.79	1875.71	1848.9	1850.31	1848.77	1877.4
-292.129	292.129	1827.14	1827.16	1855.69	1827.29	1828.85	1827.14	1857.56
-292.079	292.079	1798.21	1798.23	1828.48	1798.37	1800.09	1798.21	1830.53
-292.029	292.029	1852.37	1852.39	1884.46	1852.54	1854.43	1852.37	1886.71
-291.979	291.979	1785.24	1785.26	1819.29	1785.42	1787.47	1785.24	1821.72
-291.929	291.929	1797.37	1797.39	1833.52	1797.56	1799.77	1797.37	1836.13
-291.879	291.879	1746.46	1746.49	1784.84	1746.66	1749.03	1746.46	1787.64
-291.829	291.829	1803.98	1804.01	1844.77	1804.2	1806.73	1803.98	1847.77
-291.779	291.779	1853.97	1854	1897.34	1854.22	1856.89	1853.97	1900.54
-291.729	291.729	1726.76	1726.79	1772.9	1727.04	1729.85	1726.76	1776.3
-291.679	291.679	1839.54	1839.57	1888.66	1839.84	1842.8	1839.54	1892.26
-291.629	291.629	1793.44	1793.48	1845.77	1793.77	1796.88	1793.44	1849.57
-291.579	291.579	1829.08	1829.12	1884.86	1829.44	1832.69	1829.08	1888.87
-291.529	291.529	1897.52	1897.56	1957.04	1897.9	1901.34	1897.52	1961.29
-291.479	291.479	1796.69	1796.74	1860.24	1797.1	1800.96	1796.69	1864.97
-291.429	291.429	1829.24	1835.33	1903.19	1835.71	1839.99	1835.28	1908.39
-291.379	291.379	1879.93	1835.25	1907.84	1835.66	1840.36	1835.19	1913.52
-291.329	291.329	1846.78	1835.23	1912.94	1835.66	1840.78	1835.17	1919.1
-291.279	291.279	1827.32	1835.23	1918.47	1835.7	1841.21	1835.16	1925.14
-291.229	291.229	1825.18	1835.21	1924.49	1835.75	1841.64	1835.14	1931.68
-291.179	291.179	1868.83	1835.16	1930.98	1835.76	1842.03	1835.08	1938.7
-291.129	291.129	1849.93	1835.13	1938.07	1835.8	1842.44	1835.05	1946.31
-291.079	291.079	1807.1	1835.09	1945.77	1835.82	1842.84	1835	1954.53
-291.029	291.029	1833.77	1835.09	1954.19	1835.89	1843.28	1834.99	1963.47
-290.979	290.979	1857.78	1835.06	1963.3	1835.92	1843.69	1834.95	1973.11
-290.929	290.929	1906.67	1834.94	1973.13	1835.86	1844	1834.82	1983.47
-290.879	290.879	1988.78	1834.67	1983.67	1835.64	1844.16	1834.53	1994.54
-290.829	290.829	2018.42	1834.34	1995.07	1835.37	1844.75	1834.19	2006.95
-290.779	290.779	1988.47	1834.07	2007.55	1835.15	1845.61	1833.91	2020.66
-290.729	290.729	2152.69	1833.49	2020.8	1834.68	1846.16	1833.32	2035.18
-290.679	290.679	2107.88	1832.99	2035.26	1834.35	1846.79	1832.81	2050.98
-290.629	290.629	2040.22	1832.62	2051.08	1834.15	1847.55	1832.42	2068.15
-290.579	290.579	2069.87	1832.2	2068.13	1833.9	1848.26	1831.98	2086.54
-290.529	290.529	2155.49	1831.61	2086.36	1833.48	1848.8	1831.38	2106.11
-290.479	290.479	2137.38	1831.06	2106.05	1833.1	1849.38	1830.81	2127.16
-290.429	290.429	2188.81	1830.43	2127.14	1832.62	1849.86	1830.15	2149.6
-290.379	290.379	2131.41	1829.91	2149.81	1832.25	1850.45	1829.59	2173.65
-290.329	290.329	2231.19	1829.2	2173.89	1831.69	1850.85	1828.85	2199.09
-290.279	290.279	2167.11	1828.61	2199.68	1831.25	1851.37	1828.22	2226.25
-290.229	290.229	2248.97	1827.86	2226.89	1830.65	1851.73	1827.44	2254.82
-290.179	290.179	2225.31	1827.16	2255.76	1830.14	1852.28	1826.7	2285.24
-290.129	290.129	2317.05	1826.29	2286.06	1829.71	1853.23	1825.79	2317.91
-290.079	290.079	2319.18	1825.41	2317.85	1829.29	1854.31	1824.88	2352.23
-290.029	290.029	2464.95	1824.26	2350.87	1828.59	1855.28	1823.69	2387.92
-289.979	289.979	2388.95	1823.24	2385.44	1828.02	1856.53	1822.64	2425.32
-289.929	289.929	2466.91	1822.13	2421.12	1827.31	1857.82	1821.45	2464.05
-289.879	289.879	2535.3	1820.9	2457.84	1826.48	1859.16	1820.12	2504.02
-289.829	289.829	2482.75	1819.77	2495.67	1825.74	1860.8	1818.9	2545.29
-289.779	289.779	2598.79	1818.42	2534.07	1824.78	1862.45	1817.45	2587.36
-289.729	289.729	2782.46	1816.72	2572.74	1823.47	1863.99	1815.66	2629.95
-289.679	289.679	2790.85	1815	2611.78	1822.15	1865.77	1813.85	2673.15
-289.629	289.629	2770.26	1813.32	2650.96	1820.86	1867.87	1812.08	2716.78
-289.579	289.579	2804.9	1811.58	2689.92	1820.16	1870.22	1810.24	2761.17
-289.529	289.529	2706.6	1810.01	2728.6	1819.76	1873.08	1808.57	2805.73
-289.479	289.479	2788.59	1808.28	2766.39	1819.2	1876.17	1806.76	2849.77
-289.429	289.429	2946.7	1806.34	2802.82	1818.35	1879.37	1804.64	2892.94
-289.379	289.379	3022.79	1804.33	2837.68	1817.35	1882.88	1802.38	2935.08
-289.329	289.329	3018.93	1802.32	2870.86	1816.35	1886.89	1800.13	2976.04
-289.279	289.279	3050.24	1800.24	2901.94	1815.29	1891.41	1797.81	3015.45
-289.229	289.229	3085.85	1798.1	2930.55	1814.17	1896.48	1795.42	3053.03
-289.179	289.179	3090.04	1795.95	2956.55	1813.02	1902.22	1793.02	3088.68
-289.129	289.129	3171.36	1793.64	2979.48	1811.73	1908.59	1790.47	3122.03
-289.079	289.079	3213.98	1791.24	2999.06	1810.35	1915.73	1787.83	3152.9
-289.029	289.029	3256.96	1788.76	3015.21	1810.03	1923.75	1785.1	3182.45
-288.979	288.979	3067.21	1786.63	3028.1	1810.88	1933.21	1782.72	3210.65
-288.929	288.929	3101.98	1784.5	3037.06	1811.66	1943.81	1780.28	3236.2
-288.879	288.879	3221.7	1782.47	3041.98	1812.21	1955.56	1777.6	3259.4
-288.829	288.829	3184.66	1780.5	3042.99	1812.83	1968.91	1775	3280.25
-288.779	288.779	3247.68	1778.42	3039.77	1813.32	1983.87	1772.26	3298.59
-288.729	288.729	3199.19	1776.42	3032.69	1813.91	2000.86	1769.62	3315.02
-288.679	288.679	3362.72	1774.11	3021.37	1814.18	2019.73	1766.66	3329.39
-288.629	288.629	3368.22	1771.78	3006.05	1814.44	2041.03	1763.69	3342.22
-288.579	288.579	3370.28	1769.45	2987.06	1814.68	2065.05	1760.72	3354.1
-288.529	288.529	3361.03	1767.13	2964.53	1814.94	2092.14	1757.75	3365.49
-288.479	288.479	3322.79	1764.87	2938.6	1815.84	2122.67	1754.85	3377.44
-288.429	288.429	3441.95	1762.39	2909.37	1818.06	2156.72	1751.72	3391.39
-288.379	288.379	3354.25	1760.9	2877.46	1820.91	2195.04	1748.75	3408.07
-288.329	288.329	3408.16	1759.49	2842.77	1824.18	2237.75	1745.67	3427.19
-288.279	288.279	3333.53	1758.22	2805.98	1828.15	2285.49	1742.72	3449.66
-288.229	288.229	3463.22	1756.7	2767	1832.49	2338.26	1739.53	3475.85
-288.179	288.179	3499.58	1755.1	2726.24	1837.47	2396.61	1736.27	3506.62
-288.129	288.129	3587.27	1753.34	2684.02	1843.02	2460.8	1732.84	3542.68
-288.079	288.079	3644.12	1751.47	2640.7	1849.32	2531.19	1729.29	3584.8
-288.029	288.029	3667.84	1749.54	2596.62	1856.49	2608.09	1725.7	3633.65
-287.979	287.979	3701.47	1747.55	2552.1	1864.65	2691.66	1722.03	3689.85
-287.929	287.929	3888.92	1745.2	2507.13	1873.6	2781.71	1718.02	3753.59
-287.879	287.879	3920.5	1744.03	2462.27	1883.8	2878.5	1713.93	3826.81
-287.829	287.829	4043.96	1743.99	2417.6	1895.21	2981.73	1709.61	3909.7
-287.779	287.779	4049.41	1743.93	2373.55	1908.26	3091.33	1705.27	4001.25
-287.729	287.729	4183.87	1743.62	2330.13	1922.92	3206.61	1700.68	4101.25
-287.679	287.679	4210.17	1743.24	2287.66	1939.62	3327.18	1696.02	4209.63
-287.629	287.629	4298.52	1742.7	2246.19	1958.58	3452.13	1691.2	4326
-287.579	287.579	4587.76	1741.6	2205.54	1979.7	3580.13	1685.83	4449.49
-287.529	287.529	4565.19	1740.54	2166.3	2004.04	3710.64	1680.49	4580.06
-287.479	287.479	4677.88	1739.26	2128.31	2031.71	3842.1	1674.93	4716.61
-287.429	287.429	4739.14	1737.86	2091.81	2063.43	3973.18	1669.25	4858.54
-287.379	287.379	5028.7	1736.24	2056.32	2099.33	4101.87	1663.02	5004.7
-287.329	287.329	5266.77	1736.57	2021.95	2140.26	4226.58	1656.33	5156.35
-287.279	287.279	5260.65	1737.58	1989.23	2187.49	4346.04	1649.65	5311.4
-287.229	287.229	5429.14	1739.02	1957.74	2241.59	4458.17	1642.64	5468.6
-287.179	287.179	5589.32	1740.99	1927.47	2303.73	4561.23	1635.32	5627.45
-287.129	287.129	5792.16	1743.49	1898.38	2374.81	4653.44	1627.62	5787.27
-287.079	287.079	5675.95	1747.22	1870.93	2457.02	4733.83	1620.11	5948.67
-287.029	287.029	5969.1	1751.53	1844.3	2550.63	4800.2	1612.04	6110.52
-286.979	286.979	6276.17	1756.54	1818.46	2657.47	4851.27	1603.39	6273.56
-286.929	286.929	6496.21	1762.55	1793.46	2778.92	4886.19	1594.32	6438.16
-286.879	286.879	6590.18	1769.98	1769.45	2917.04	4904.44	1585.06	6605.74
-286.829	286.829	6783.79	1778.85	1746.23	3073.05	4905.34	1575.42	6777.22
-286.779	286.779	7216.43	1788.98	1723.24	3247.97	4888.26	1564.96	6953.58
-286.729	286.729	7127.64	1801.61	1701.36	3444.21	4854.3	1554.64	7137.55
-286.679	286.679	7354.63	1816.49	1679.98	3661.89	4803.28	1543.89	7329.99
-286.629	286.629	7489.36	1834.2	1659.18	3902.4	4736.06	1532.86	7533.25
-286.579	286.579	7612.82	1855.2	1638.9	4165.32	4653.63	1521.59	7748.29
-286.529	286.529	7972.39	1879.62	1618.68	4450.69	4556.75	1509.63	7976.86
-286.479	286.479	8433.33	1907.91	1598.23	4756.63	4446.62	1496.79	8219.03
-286.429	286.429	8673.72	1941.24	1577.92	5082.38	4325.2	1483.48	8476.3
-286.379	286.379	8733.12	1980.91	1558.05	5425.44	4194.5	1470.03	8748.79
-286.329	286.329	9076.07	2027.42	1538.02	5782.14	4055.72	1455.93	9035.51
-286.279	286.279	9265.4	2082.29	1518.07	6148.54	3910.91	1441.45	9335.46
-286.229	286.229	9565.99	2146.72	1497.98	6519.44	3761.6	1426.38	9646.59
-286.179	286.179	10097.8	2221.91	1477.25	6888.68	3609.06	1410.3	9966
-286.129	286.129	10075	2310.72	1456.89	7251.09	3455.91	1394.24	10291.9
-286.079	286.079	10435.1	2414.46	1436.16	7598.81	3302.91	1377.47	10619.9
-286.029	286.029	10903.9	2535.21	1414.83	7925.15	3151.2	1359.81	10947
-285.979	285.979	11143.8	2675.8	1393.28	8222.75	3002.35	1341.66	11269.2
-285.929	285.929	11665.1	2838.08	1370.98	8484.97	2856.85	1322.52	11583.3
-285.879	285.879	12185.7	3024.5	1347.9	8704.87	2715.52	1302.38	11885.7
-285.829	285.829	12363	3238.08	1324.66	8877.81	2579.64	1281.87	12174.6
-285.779	285.779	12476.6	3481.08	1301.36	8999.24	2449.81	1261.11	12448.2
-285.729	285.729	12628.1	3755.22	1277.92	9065.21	2326.28	1240.03	12704.5
-285.679	285.679	12903.2	4061.51	1254.08	9074.16	2209.02	1218.4	12943.6
-285.629	285.629	12912.8	4401.24	1230.33	9024.52	2098.53	1196.71	13164.5
-285.579	285.579	13215.3	4773.19	1206.12	8918.1	1994.22	1174.43	13368.3
-285.529	285.529	13645.9	5175.59	1181.19	8754.86	1895.68	1151.3	13553.4
-285.479	285.479	13623.8	5606.48	1156.37	8540.83	1803.51	1128.17	13722.7
-285.429	285.429	13818.8	6061.32	1131.25	8278.97	1717.02	1104.64	13874.6
-285.379	285.379	14041.1	6534.48	1105.78	7975.6	1635.8	1080.65	14009.7
-285.329	285.329	14115.4	7019.22	1080.21	7636.92	1559.77	1056.48	14126.7
-285.279	285.279	14394.4	7506.81	1054.16	7269.46	1488.16	1031.75	14223.4
-285.229	285.229	14249.3	7988.38	1028.42	6881.2	1421.37	1007.24	14297.7
-285.179	285.179	14500.4	8452.77	1002.23	6478.23	1358.26	982.217	14344.8
-285.129	285.129	14602.6	8889.27	975.881	6067.83	1298.74	956.96	14360.8
-285.079	285.079	14314.8	9287.5	950.078	5657	1243.17	932.19	14341.2
-285.029	285.029	14297.8	9636.21	924.32	5250.93	1190.72	907.405	14280
-284.979	284.979	14320.7	9925.32	898.53	4854.78	1140.97	882.532	14172
-284.929	284.929	13990	10146.8	873.358	4473.13	1094.31	858.227	14012.9
-284.879	284.879	13826.7	10292.6	848.492	4109.29	1050.14	834.179	13798
-284.829	284.829	13491.4	10358.7	824.25	3765.96	1008.55	810.708	13525.3
-284.779	284.779	12947.3	10342.8	801.014	3445.25	969.705	788.202	13194.1
-284.729	284.729	12355.3	10244.8	778.876	3148.41	933.497	766.753	12805.3
-284.679	284.679	12420.3	10065.8	756.615	2874.23	898.535	745.143	12359.8
-284.629	284.629	11813	9811.71	735.475	2624.24	865.91	724.619	11863.5
-284.579	284.579	11408	9488.74	715.082	2396.76	835.11	704.809	11321.3
-284.529	284.529	10622.8	9105.92	696.14	2192.19	806.721	686.417	10741.7
-284.479	284.479	10329.4	8672.1	677.869	2007.67	779.728	668.536	10131.8
-284.429	284.429	9532.4	8199.27	661.091	1843.16	754.972	652.099	9502.2
-284.379	284.379	8837.39	7698.33	645.571	1696.63	732.183	636.921	8861.96
-284.329	284.329	8271.17	7180.07	631.072	1566.41	711.054	622.764	8220.32
-284.279	284.279	7660.89	6655.08	617.679	1451.02	691.604	609.713	7586.25
-284.229	284.229	6951	6133.24	605.578	1349.07	673.963	597.954	6967.99
-284.179	284.179	6510.72	5622.61	594.272	1258.82	657.582	586.99	6372.31
-284.129	284.129	5943.51	5130.85	583.997	1178.98	642.656	577.057	5805.32
-284.079	284.079	5345.43	4663.81	574.813	1108.72	629.203	568.215	5271.9
-284.029	284.029	4800.02	4225.72	566.624	1046.6	617.094	560.368	4774.94
-283.979	283.979	4245.63	3819.57	559.448	991.929	606.317	553.534	4316.67
-283.929	283.929	3942.69	3446.62	552.822	943.251	596.379	547.249	3897.32
-283.879	283.879	3558.78	3107.57	546.895	900.09	587.408	541.665	3516.97
-283.829	283.829	3162.22	2802.1	541.694	861.802	579.405	536.805	3174.59
-283.779	283.779	2877.55	2528.94	537.012	827.647	572.146	532.465	2868.35
-283.729	283.729	2687.46	2286.32	532.674	797.01	565.437	528.469	2596.03
-283.679	283.679	2347.86	2072.18	528.958	769.729	559.542	525.095	2355.13
-283.629	283.629	2099.09	1884.03	525.819	745.355	554.277	522.176	2142.95
-283.579	283.579	1951.87	1719.21	523.035	723.344	549.443	519.525	1956.46
-283.529	283.529	1693.65	1575.47	520.724	703.715	545.234	517.348	1793.1
-283.479	283.479	1564.18	1450.2	518.65	685.956	541.4	515.407	1649.99
-283.429	283.429	1439.4	1341.16	516.803	669.91	538.247	513.693	1525.04
-283.379	283.379	1317.72	1246.35	515.178	655.385	535.612	512.202	1415.92
-283.329	283.329	1131.8	1163.96	513.896	642.372	533.318	511.053	1320.39
-283.279	283.279	1090.68	1092.04	512.688	630.48	531.099	509.979	1236.37
-283.229	283.229	1045.54	1029.13	511.561	619.605	528.961	508.985	1162.3
-283.179	283.179	1031.44	973.925	510.459	609.609	526.847	508.017	1096.79
-283.129	283.129	899.36	925.551	509.6	600.612	524.977	507.291	1038.87
-283.079	283.079	839.92	882.945	508.85	592.431	523.216	506.674	987.418
-283.029	283.029	805.106	845.278	508.163	584.933	521.518	506.121	941.529
-282.979	282.979	785.33	811.875	507.512	578.052	519.855	505.603	900.484
-282.929	282.929	752.957	782.161	506.92	571.747	518.252	505.144	863.646
-282.879	282.879	683.649	755.729	506.455	566.05	516.776	504.813	830.571
-282.829	282.829	664.098	732.082	506.026	561.863	515.336	504.518	801.754
-282.779	282.779	655.334	710.854	505.647	558.356	513.971	504.238	776.114
-282.729	282.729	653.669	691.737	505.319	554.852	513.247	503.961	753.272
-282.679	282.679	644.962	674.494	505.006	551.363	512.539	503.7	732.303
-282.629	282.629	606.627	658.972	504.763	547.945	511.902	503.509	713.055
-282.579	282.579	624.066	644.88	504.488	544.494	511.231	503.285	695.238
-282.529	282.529	615.83	632.101	504.228	541.058	510.576	503.077	678.733
-282.479	282.479	593.501	620.524	504.009	537.663	509.962	502.909	663.432
-282.429	282.429	598.639	609.981	503.78	534.259	509.338	502.731	649.163
-282.379	282.379	553.149	600.46	503.635	530.938	508.797	502.638	635.916
-282.329	282.329	555.294	591.781	503.485	527.613	508.253	502.54	623.512
-282.279	282.279	575.502	583.829	503.299	524.984	507.671	502.405	612.569
-282.229	282.229	575.166	576.575	503.112	523.59	507.09	502.27	603.557
-282.179	282.179	548.371	571.49	502.975	522.245	506.557	502.185	596.714
-282.129	282.129	569.804	567.085	502.798	520.861	505.985	502.059	590.552
-282.079	282.079	565.994	562.687	502.628	519.483	505.59	501.941	584.566
-282.029	282.029	528.083	558.359	502.528	518.175	505.369	501.892	578.755
-281.979	281.979	513.749	554.058	502.455	516.893	505.174	501.87	572.97
-281.929	281.929	491.573	549.76	502.392	515.615	504.983	501.851	567.196
-281.879	281.879	517.271	545.452	502.344	514.327	504.781	501.822	561.437
-281.829	281.829	487.595	541.146	502.298	513.042	504.583	501.796	555.679
-281.779	281.779	527.011	536.82	502.231	511.735	504.363	501.749	549.902
-281.729	281.729	510.148	532.525	502.196	510.542	504.175	501.734	544.237
-281.679	281.679	513.621	529.165	502.154	510.034	503.981	501.712	540.199
-281.629	281.629	523.697	527.455	502.094	509.507	503.767	501.671	537.809
-281.579	281.579	551.749	525.692	501.981	508.927	503.502	501.578	535.368
-281.529	281.529	517.879	523.992	501.932	508.411	503.299	501.548	532.989
-281.479	281.479	510.964	522.304	501.895	507.907	503.109	501.531	530.624
-281.429	281.429	538.527	520.566	501.806	507.352	502.884	501.462	528.223
-281.379	281.379	500.624	518.895	501.785	506.864	502.817	501.46	525.979
-281.329	281.329	500.256	517.222	501.763	506.375	502.749	501.458	523.735
-281.279	281.279	479.936	515.513	501.704	505.849	502.644	501.418	521.454
-281.229	281.229	511.885	513.824	501.665	505.343	502.558	501.399	519.193
-281.179	281.179	462.665	512.1	501.574	504.785	502.421	501.327	516.898
-281.129	281.129	468.331	511.394	501.493	504.49	502.294	501.266	515.873
-281.079	281.079	523.617	510.708	501.433	504.263	502.187	501.225	514.916
-281.029	281.029	499.368	510.059	501.422	504.075	502.118	501.222	514.009
-280.979	280.979	499.144	509.411	501.411	503.885	502.049	501.218	513.102
-280.929	280.929	472.005	508.712	501.349	503.646	501.929	501.164	512.144
-280.879	280.879	479.136	508.026	501.301	503.42	501.822	501.123	511.2
-280.829	280.829	501.657	507.38	501.293	503.234	501.756	501.122	510.296
-280.779	280.779	471.253	506.68	501.23	502.993	501.635	501.067	509.337
-280.729	280.729	487.619	506.01	501.198	502.783	501.572	501.042	508.437
-280.679	280.679	519.752	505.33	501.156	502.563	501.512	501.007	507.539
-280.629	280.629	476.19	504.909	501.102	502.332	501.442	500.961	506.9
-280.579	280.579	448.86	504.567	500.999	502.116	501.321	500.865	506.406
-280.529	280.529	493.485	504.307	500.978	502.032	501.282	500.852	506.044
-280.479	280.479	484.65	504.032	500.94	501.932	501.227	500.822	505.666
-280.429	280.429	524.33	527.294	524.441	525.37	524.711	524.33	528.826
-280.379	280.379	521.937	524.655	522.041	522.907	522.293	521.937	526.084
-280.329	280.329	488.595	491.068	488.691	489.494	488.926	488.595	492.394
-280.279	280.279	468.948	471.175	469.037	469.777	469.254	468.948	472.399
-280.229	280.229	456.279	458.26	456.36	457.038	456.56	456.279	459.381
-280.179	280.179	481.577	483.312	481.655	482.266	481.833	481.577	484.335
-280.129	280.129	484.834	486.374	484.909	485.452	485.065	484.834	487.299
-280.079	280.079	521.056	522.503	521.128	521.604	521.266	521.056	523.333
-280.029	280.029	486.443	487.797	486.513	486.934	486.643	486.443	488.558
-279.979	279.979	480.888	482.149	480.955	481.352	481.079	480.888	482.871
-279.929	279.929	492.053	493.221	492.117	492.491	492.234	492.053	493.903
-279.879	279.879	443.073	444.148	443.134	443.484	443.245	443.073	444.791
-279.829	279.829	443.001	443.982	443.059	443.385	443.163	443.001	444.587
-279.779	279.779	490.572	491.46	490.627	490.929	490.725	490.572	492.026
-279.729	279.729	501.705	502.5	501.758	502.036	501.848	501.705	503.026
-279.679	279.679	468.331	469.033	468.381	468.635	468.465	468.331	469.52
-279.629	279.629	474.214	474.823	474.261	474.491	474.338	474.214	475.271
-279.579	279.579	498.631	499.204	498.675	498.881	498.746	498.631	499.613
-279.529	279.529	537.415	537.952	537.456	537.639	537.52	537.415	538.322
-279.479	279.479	496.615	497.117	496.653	496.812	496.711	496.615	497.448
-279.429	279.429	493.189	493.655	493.225	493.376	493.275	493.189	493.964
-279.379	279.379	458.015	458.446	458.048	458.192	458.096	458.015	458.736
-279.329	279.329	483.633	484.028	483.664	483.799	483.71	483.633	484.303
-279.279	279.279	489.316	489.676	489.346	489.472	489.39	489.316	489.935
-279.229	279.229	475.934	476.258	475.963	476.079	476.004	475.934	476.503
-279.179	279.179	462.953	463.242	462.981	463.088	463.019	462.953	463.471
-279.129	279.129	474.87	475.123	474.897	474.995	474.933	474.87	475.337
-279.079	279.079	493.421	493.653	493.447	493.535	493.48	493.421	493.852
-279.029	279.029	503.577	503.795	503.602	503.681	503.632	503.577	503.979
-278.979	278.979	462.913	463.117	462.936	463.007	462.965	462.913	463.286
-278.929	278.929	460.648	460.839	460.67	460.731	460.696	460.648	460.992
-278.879	278.879	471.813	471.99	471.834	471.891	471.857	471.813	472.133
-278.829	278.829	404.634	404.797	404.654	404.708	404.675	404.634	404.931
-278.779	278.779	454.774	454.923	454.793	454.843	454.811	454.774	455.049
-278.729	278.729	457.511	457.647	457.529	457.576	457.545	457.511	457.764
-278.679	278.679	475.118	475.24	475.135	475.179	475.15	475.118	475.35
-278.629	278.629	497.927	498.035	497.943	497.984	497.958	497.927	498.139
-278.579	278.579	443.922	444.019	443.937	443.975	443.951	443.922	444.116

## Sheet: Figure 2i
	Characteristic Energy eV	0	Acquisition Time s	1
KE_n1s.txt	BE_n1s.txt	CPS_n1s.txt	Survey_1_n1s.txt	Survey_2_n1s.txt	Background_n1s.txt	Envelope_n1s.txt
-409.579	409.579	2790.67	2790.79	2790.67	2790.67	2790.79
-409.529	409.529	3012.26	3012.39	3012.26	3012.26	3012.39
-409.479	409.479	2998.18	2998.32	2998.18	2998.18	2998.32
-409.429	409.429	2933.49	2933.64	2933.49	2933.49	2933.65
-409.379	409.379	2906.53	2906.7	2906.53	2906.53	2906.7
-409.329	409.329	2852.24	2852.42	2852.24	2852.24	2852.42
-409.279	409.279	2947.66	2947.85	2947.66	2947.66	2947.85
-409.229	409.229	2968.52	2968.72	2968.52	2968.52	2968.72
-409.179	409.179	2962.99	2963.2	2962.99	2962.99	2963.2
-409.129	409.129	2976.7	2976.92	2976.7	2976.7	2976.92
-409.079	409.079	2951.78	2952.01	2951.78	2951.78	2952.01
-409.029	409.029	2840.48	2840.72	2840.48	2840.48	2840.72
-408.979	408.979	2802.79	2803.04	2802.79	2802.79	2803.04
-408.929	408.929	2939.26	2939.52	2939.26	2939.26	2939.52
-408.879	408.879	2962.17	2962.44	2962.17	2962.17	2962.44
-408.829	408.829	3007.49	3007.77	3007.49	3007.49	3007.77
-408.779	408.779	2938.69	2938.98	2938.69	2938.69	2938.98
-408.729	408.729	2928.37	2928.67	2928.37	2928.37	2928.67
-408.679	408.679	2894.91	2895.22	2894.91	2894.91	2895.22
-408.629	408.629	2900.3	2900.64	2900.3	2900.3	2900.64
-408.579	408.579	3036.35	3036.71	3036.35	3036.35	3036.72
-408.529	408.529	3075.29	3075.68	3075.29	3075.29	3075.68
-408.479	408.479	2920.91	2921.33	2920.91	2920.91	2921.33
-408.429	408.429	2978.24	2978.69	2978.24	2978.24	2978.69
-408.379	408.379	2967.68	2968.16	2967.68	2967.68	2968.16
-408.329	408.329	2934.05	2934.55	2934.05	2934.05	2934.56
-408.279	408.279	2857.05	2857.58	2857.05	2857.05	2857.58
-408.229	408.229	2860.49	2861.05	2860.49	2860.49	2861.05
-408.179	408.179	2885.03	2885.62	2885.03	2885.03	2885.62
-408.129	408.129	2991.17	2991.79	2991.17	2991.17	2991.79
-408.079	408.079	2969.05	2969.69	2969.05	2969.05	2969.7
-408.029	408.029	2973.09	2973.76	2973.09	2973.09	2973.76
-407.979	407.979	2964.6	2965.3	2964.6	2964.6	2965.3
-407.929	407.929	2912.99	2913.72	2912.99	2912.99	2913.72
-407.879	407.879	2972.56	2973.31	2972.56	2972.56	2973.32
-407.829	407.829	2993.92	2994.7	2993.92	2993.92	2994.71
-407.779	407.779	2931.03	2931.84	2931.04	2931.03	2931.85
-407.729	407.729	2920.82	2921.68	2920.83	2920.82	2921.68
-407.679	407.679	2865.07	2866	2865.08	2865.07	2866
-407.629	407.629	2925.71	2926.71	2925.72	2925.71	2926.72
-407.579	407.579	2953.9	2954.98	2953.91	2953.9	2954.98
-407.529	407.529	2973.98	2975.13	2973.99	2973.98	2975.14
-407.479	407.479	2920.86	2922.08	2920.87	2920.86	2922.09
-407.429	407.429	2814.4	2815.69	2814.41	2814.4	2815.7
-407.379	407.379	2857.94	2859.31	2857.95	2857.94	2859.32
-407.329	407.329	2771.43	2772.87	2771.44	2771.43	2772.88
-407.279	407.279	2882.29	2883.8	2882.3	2882.29	2883.81
-407.229	407.229	2903.05	2904.64	2903.06	2903.05	2904.65
-407.179	407.179	2915.26	2916.92	2915.27	2915.26	2916.93
-407.129	407.129	2932.58	2934.31	2932.59	2932.58	2934.33
-407.079	407.079	2929.1	2930.91	2929.11	2929.1	2930.92
-407.029	407.029	2911.4	2913.28	2911.41	2911.4	2913.29
-406.979	406.979	2940.37	2942.32	2940.39	2940.37	2942.34
-406.929	406.929	2899.1	2901.13	2899.12	2899.1	2901.14
-406.879	406.879	2968.04	2970.14	2968.06	2968.04	2970.16
-406.829	406.829	2991.15	2993.33	2991.17	2991.15	2993.35
-406.779	406.779	3032.65	3035.02	3032.67	3032.65	3035.04
-406.729	406.729	2908.54	2911.1	2908.56	2908.54	2911.12
-406.679	406.679	2818.25	2821	2818.27	2818.25	2821.02
-406.629	406.629	2901.65	2904.59	2901.67	2901.65	2904.61
-406.579	406.579	3009.39	3012.52	3009.41	3009.39	3012.54
-406.529	406.529	2975.33	2978.65	2975.36	2975.33	2978.67
-406.479	406.479	3027.3	3030.81	3027.33	3027.3	3030.83
-406.429	406.429	2938.09	2941.79	2938.12	2938.09	2941.82
-406.379	406.379	2921.31	2925.19	2921.34	2921.31	2925.23
-406.329	406.329	2913.89	2917.96	2913.93	2913.89	2918
-406.279	406.279	2901.04	2905.3	2901.08	2901.04	2905.34
-406.229	406.229	2933.59	2938.04	2933.63	2933.59	2938.09
-406.179	406.179	2916.44	2921.08	2916.48	2916.44	2921.13
-406.129	406.129	2873.57	2878.4	2873.62	2873.57	2878.45
-406.079	406.079	2923.03	2928.05	2923.08	2923.03	2928.1
-406.029	406.029	2968.62	2973.83	2968.67	2968.62	2973.88
-405.979	405.979	3005.58	3010.98	3005.63	3005.58	3011.04
-405.929	405.929	2889.8	2895.39	2889.86	2889.8	2895.45
-405.879	405.879	2982.66	2988.65	2982.73	2982.66	2988.72
-405.829	405.829	2914.77	2921.24	2914.84	2914.77	2921.32
-405.779	405.779	2921.66	2928.62	2921.74	2921.66	2928.7
-405.729	405.729	2971.92	2979.37	2972.01	2971.92	2979.45
-405.679	405.679	2934.44	2947.29	2939.45	2939.36	2947.38
-405.629	405.629	2911.73	2947.73	2939.41	2939.31	2947.83
-405.579	405.579	2881.14	2948.13	2939.33	2939.23	2948.24
-405.529	405.529	2833.82	2948.46	2939.18	2939.07	2948.57
-405.479	405.479	2934.21	2948.94	2939.18	2939.06	2949.06
-405.429	405.429	3083.61	2949.21	2938.97	2938.84	2949.33
-405.379	405.379	3027.35	2949.56	2938.84	2938.71	2949.69
-405.329	405.329	2939.58	2950.04	2938.85	2938.71	2950.18
-405.279	405.279	2970.44	2950.48	2938.82	2938.66	2950.64
-405.229	405.229	3006.11	2950.86	2938.73	2938.56	2951.04
-405.179	405.179	3023.93	2951.22	2938.62	2938.43	2951.41
-405.129	405.129	2968.43	2951.66	2938.59	2938.38	2951.87
-405.079	405.079	2900.49	2952.09	2938.55	2938.33	2952.31
-405.029	405.029	2869.24	2952.47	2938.46	2938.22	2952.71
-404.979	404.979	2980.32	2953	2938.42	2938.16	2953.25
-404.929	404.929	2940.18	2953.78	2938.43	2938.16	2954.05
-404.879	404.879	3019.77	2954.48	2938.32	2938.03	2954.77
-404.829	404.829	2930.1	2955.34	2938.33	2938.02	2955.65
-404.779	404.779	2901.85	2956.21	2938.29	2937.97	2956.53
-404.729	404.729	2930.27	2957.17	2938.29	2937.96	2957.51
-404.679	404.679	3009.71	2958.08	2938.21	2937.85	2958.45
-404.629	404.629	3032.81	2959.01	2938.11	2937.7	2959.42
-404.579	404.579	3163.07	2959.81	2937.82	2937.36	2960.26
-404.529	404.529	3076.42	2960.8	2937.65	2937.15	2961.3
-404.479	404.479	3010.13	2961.96	2937.58	2937.04	2962.5
-404.429	404.429	2982.32	2963.23	2937.56	2936.97	2963.81
-404.379	404.379	3074.83	2964.43	2937.4	2936.77	2965.06
-404.329	404.329	2979.32	2965.86	2937.38	2936.7	2966.53
-404.279	404.279	3009.76	2967.33	2937.31	2936.59	2968.05
-404.229	404.229	3044.27	2968.84	2937.19	2936.43	2969.6
-404.179	404.179	3002.44	2970.51	2937.14	2936.33	2971.31
-404.129	404.129	2983.4	2972.3	2937.11	2936.26	2973.15
-404.079	404.079	3097.66	2974.04	2936.91	2936.02	2974.94
-404.029	404.029	3068.04	2975.95	2936.79	2935.82	2976.92
-403.979	403.979	3020.4	2978.06	2936.77	2935.69	2979.14
-403.929	403.929	3071.16	2980.22	2936.69	2935.48	2981.42
-403.879	403.879	3172.82	2982.38	2936.44	2935.13	2983.7
-403.829	403.829	3071.88	2984.85	2936.35	2934.92	2986.29
-403.779	403.779	3061.4	2987.52	2936.28	2934.73	2989.07
-403.729	403.729	3139.06	2990.25	2936.08	2934.42	2991.92
-403.679	403.679	3136.82	2993.19	2935.89	2934.11	2994.97
-403.629	403.629	3026.75	2996.51	2935.87	2933.97	2998.41
-403.579	403.579	2972.32	3000.15	2935.93	2933.92	3002.16
-403.529	403.529	3089.71	3003.87	2935.81	2933.68	3006
-403.479	403.479	3042.13	3007.95	2935.76	2933.52	3010.19
-403.429	403.429	2986.34	3012.41	2935.79	2933.44	3014.77
-403.379	403.379	3095.16	3017.04	2935.77	2933.19	3019.62
-403.329	403.329	3062.63	3022.08	2935.87	2933	3024.95
-403.279	403.279	3092.26	3027.45	2935.93	2932.76	3030.63
-403.229	403.229	3017.89	3033.38	2936.1	2932.63	3036.85
-403.179	403.179	3069.61	3039.69	2936.19	2932.42	3043.47
-403.129	403.129	3089.52	3046.48	2936.26	2932.19	3050.56
-403.079	403.079	3129.22	3053.76	2936.26	2931.89	3058.13
-403.029	403.029	3213.05	3061.52	2936.13	2931.46	3066.18
-402.979	402.979	3264.32	3069.85	2935.93	2930.96	3074.82
-402.929	402.929	3170.03	3079.05	2935.87	2930.6	3084.32
-402.879	402.879	3147.79	3089.06	2935.84	2930.27	3094.63
-402.829	402.829	3223.27	3099.79	2935.69	2929.83	3105.66
-402.779	402.779	3089.52	3111.63	2935.75	2929.59	3117.79
-402.729	402.729	3099.06	3124.44	2936.12	2929.33	3131.22
-402.679	402.679	3187.14	3138.2	2936.49	2928.94	3145.75
-402.629	402.629	3264.77	3152.99	2936.75	2928.44	3161.3
-402.579	402.579	3332.81	3168.9	2936.91	2927.83	3177.98
-402.529	402.529	3210.49	3186.31	2937.24	2927.4	3196.15
-402.479	402.479	3166.87	3205.18	2937.65	2927.04	3215.79
-402.429	402.429	3272.17	3225.39	2937.89	2926.52	3236.76
-402.379	402.379	3246.98	3247.25	2938.17	2926.03	3259.4
-402.329	402.329	3230.32	3270.81	2938.48	2925.57	3283.72
-402.279	402.279	3358.42	3295.92	2938.59	2924.92	3309.6
-402.229	402.229	3277.83	3322.99	2938.83	2924.39	3337.42
-402.179	402.179	3358.76	3351.83	2938.93	2923.73	3367.03
-402.129	402.129	3388.63	3382.65	2939	2923.03	3398.62
-402.079	402.079	3394.99	3415.51	2939.42	2922.32	3432.61
-402.029	402.029	3412.28	3450.41	2939.98	2921.58	3468.82
-401.979	401.979	3568.23	3487.18	2940.41	2920.6	3506.99
-401.929	401.929	3526.28	3526.14	2941.01	2919.69	3547.46
-401.879	401.879	3593.18	3567.12	2941.62	2918.67	3590.07
-401.829	401.829	3729.76	3610.05	2942.16	2917.45	3634.76
-401.779	401.779	3678.81	3655.09	2942.91	2916.3	3681.71
-401.729	401.729	3700.58	3702.08	2943.78	2915.11	3730.74
-401.679	401.679	3714.61	3750.91	2944.8	2913.91	3781.8
-401.629	401.629	3777.76	3801.4	2945.89	2912.6	3834.69
-401.579	401.579	3956.68	3853.27	2946.92	2911.03	3889.16
-401.529	401.529	3748.98	3906.87	2948.47	2909.76	3945.58
-401.479	401.479	3906.76	3961.43	2950.03	2908.26	4003.2
-401.429	401.429	3996.09	4016.82	2951.71	2906.61	4061.92
-401.379	401.379	3996.13	4072.9	2953.68	2904.97	4121.61
-401.329	401.329	4049.87	4129.3	2955.9	2903.24	4181.96
-401.279	401.279	4175.98	4185.58	2958.29	2901.32	4242.55
-401.229	401.229	4185.72	4241.56	2961.07	2899.38	4303.25
-401.179	401.179	4277.95	4296.77	2964.16	2897.3	4363.63
-401.129	401.129	4439.62	4350.71	2967.51	2894.97	4423.25
-401.079	401.079	4541.77	4403.09	2971.27	2892.49	4481.88
-401.029	401.029	4684.29	4453.41	2975.45	2889.78	4539.07
-400.979	400.979	4688.76	4501.47	2980.33	2887.06	4594.74
-400.929	400.929	4776.01	4546.78	2985.89	2884.21	4648.46
-400.879	400.879	4721.5	4589.18	2992.45	2881.44	4700.19
-400.829	400.829	4692.26	4628.25	3000.09	2878.71	4749.63
-400.779	400.779	4913.88	4663.22	3008.57	2875.63	4796.16
-400.729	400.729	5063.14	4693.78	3018.14	2872.33	4839.59
-400.679	400.679	4916.48	4720.19	3029.43	2869.25	4880.37
-400.629	400.629	4884.2	4742.01	3042.45	2866.2	4918.25
-400.579	400.579	5064.35	4758.7	3057.08	2862.89	4952.89
-400.529	400.529	5048.78	4770.36	3073.85	2859.59	4984.63
-400.479	400.479	5002.85	4776.77	3093.05	2856.35	5013.47
-400.429	400.429	4993.88	4777.86	3114.88	2853.12	5039.61
-400.379	400.379	5058.66	4773.52	3139.51	2849.79	5063.24
-400.329	400.329	4980.61	4764	3167.47	2846.58	5084.89
-400.279	400.279	5057.96	4749.11	3198.77	2843.24	5104.64
-400.229	400.229	5070.03	4729.02	3233.8	2839.88	5122.94
-400.179	400.179	5161.51	4703.66	3272.7	2836.37	5139.98
-400.129	400.129	5133.62	4673.55	3315.9	2832.9	5156.55
-400.079	400.079	5130.33	4638.91	3363.58	2829.44	5173.06
-400.029	400.029	5068.29	4600.1	3415.98	2826.06	5190.03
-399.979	399.979	5161.13	4557.2	3472.99	2822.53	5207.66
-399.929	399.929	5162.59	4510.59	3534.75	2819	5226.35
-399.879	399.879	5319.11	4460.47	3601.01	2815.22	5246.26
-399.829	399.829	5254.49	4407.6	3671.94	2811.54	5267.99
-399.779	399.779	5352.02	4352.1	3746.98	2807.71	5291.38
-399.729	399.729	5191.8	4294.78	3826.12	2804.11	5316.8
-399.679	399.679	5358.63	4235.52	3908.35	2800.25	5343.62
-399.629	399.629	5470.45	4174.79	3993.06	2796.22	5371.63
-399.579	399.579	5528.9	4113.09	4079.55	2792.1	5400.55
-399.529	399.529	5532.91	4050.89	4166.98	2787.96	5429.91
-399.479	399.479	5434.51	3988.68	4254.46	2783.96	5459.18
-399.429	399.429	5405.39	3926.7	4340.76	2780.01	5487.45
-399.379	399.379	5439.5	3865.18	4424.52	2775.99	5513.71
-399.329	399.329	5539.46	3804.31	4504.4	2771.82	5536.89
-399.279	399.279	5618.73	3744.37	4579.14	2767.52	5555.99
-399.229	399.229	5538.34	3685.83	4647.72	2763.34	5570.21
-399.179	399.179	5592.49	3628.69	4708.71	2759.07	5578.33
-399.129	399.129	5548.84	3573.27	4761.14	2754.86	5579.55
-399.079	399.079	5669.59	3519.52	4803.74	2750.46	5572.8
-399.029	399.029	5726.55	3467.59	4835.75	2745.96	5557.37
-398.979	398.979	5557.9	3417.92	4856.82	2741.72	5533.01
-398.929	398.929	5450.52	3370.46	4866.35	2737.63	5499.18
-398.879	398.879	5487.8	3325.04	4863.8	2733.48	5455.36
-398.829	398.829	5431.6	3281.87	4849.37	2729.4	5401.84
-398.779	398.779	5330.03	3240.99	4823.33	2725.48	5338.85
-398.729	398.729	5156.23	3202.47	4786.21	2721.81	5266.87
-398.679	398.679	5058.9	3166.14	4738.52	2718.28	5186.38
-398.629	398.629	4969.81	3131.95	4681.06	2714.88	5098.12
-398.579	398.579	4925.43	3099.77	4614.74	2711.55	5002.97
-398.529	398.529	4920.33	3069.54	4540.6	2708.21	4901.94
-398.479	398.479	4715.7	3041.42	4460.14	2705.18	4796.38
-398.429	398.429	4617.82	3015.15	4374.44	2702.29	4687.29
-398.379	398.379	4580.28	2990.57	4284.7	2699.46	4575.81
-398.329	398.329	4433.25	2967.75	4192.39	2696.84	4463.3
-398.279	398.279	4419.59	2946.43	4098.54	2694.24	4350.73
-398.229	398.229	4442	2926.47	4004.26	2691.6	4239.12
-398.179	398.179	4163.43	2908.19	3911.06	2689.38	4129.87
-398.129	398.129	4195.68	2891.06	3819.43	2687.11	4023.38
-398.079	398.079	3931.78	2875.43	3730.66	2685.23	3920.86
-398.029	398.029	3829.11	2860.99	3645.2	2683.5	3822.69
-397.979	397.979	3789.01	2847.59	3563.54	2681.83	3729.29
-397.929	397.929	3644.76	2835.28	3486.3	2680.38	3641.2
-397.879	397.879	3653.65	2823.78	3413.53	2678.91	3558.4
-397.829	397.829	3481.53	2813.27	3345.71	2677.7	3481.28
-397.779	397.779	3334.57	2803.68	3282.86	2676.71	3409.84
-397.729	397.729	3429.72	2794.59	3224.63	2675.57	3343.66
-397.679	397.679	3339.02	2786.23	3171.21	2674.57	3282.87
-397.629	397.629	3256.13	2778.52	3122.44	2673.69	3227.27
-397.579	397.579	3096.3	2771.54	3078.23	2673.05	3176.72
-397.529	397.529	3141.87	2764.93	3038.05	2672.34	3130.64
-397.479	397.479	3073.19	2758.85	3001.8	2671.74	3088.91
-397.429	397.429	2966.08	2753.31	2969.29	2671.29	3051.31
-397.379	397.379	3020.47	2748.04	2939.95	2670.77	3017.23
-397.329	397.329	2966.95	2743.17	2913.67	2670.32	2986.52
-397.279	397.279	2902.26	2738.68	2890.18	2669.97	2958.9
-397.229	397.229	2729.63	2734.73	2869.39	2669.88	2934.24
-397.179	397.179	2683.81	2731.1	2850.85	2669.86	2912.09
-397.129	397.129	2781.99	2727.55	2834.12	2669.69	2891.98
-397.079	397.079	2791.6	2724.2	2819.12	2669.51	2873.81
-397.029	397.029	2827.35	2720.99	2805.6	2669.27	2857.33
-396.979	396.979	2783.14	2718.03	2793.54	2669.09	2842.47
-396.929	396.929	2799.87	2715.21	2782.66	2668.9	2828.98
-396.879	396.879	2732.69	2712.65	2772.96	2668.8	2816.81
-396.829	396.829	2820.32	2710.11	2764.08	2668.57	2805.61
-396.779	396.779	2728.12	2707.83	2756.17	2668.48	2795.52
-396.729	396.729	2782.71	2705.6	2748.92	2668.31	2786.21
-396.679	396.679	2728.73	2703.57	2742.42	2668.22	2777.77
-396.629	396.629	2729.46	2701.64	2736.5	2668.13	2770.01
-396.579	396.579	2644.27	2699.87	2731.16	2668.09	2762.94
-396.529	396.529	2696.32	2698.2	2726.28	2668.05	2756.43
-396.479	396.479	2783.01	2696.48	2721.69	2667.87	2750.29
-396.429	396.429	2679.97	2694.99	2717.63	2667.86	2744.77
-396.379	396.379	2829.63	2693.36	2713.68	2667.61	2739.43
-396.329	396.329	2801.54	2691.85	2710.07	2667.41	2734.51
-396.279	396.279	2783.64	2690.44	2706.76	2667.23	2729.97
-396.229	396.229	2749.82	2689.13	2703.76	2667.11	2725.78
-396.179	396.179	2644.12	2687.98	2701.06	2667.08	2721.97
-396.129	396.129	2677.6	2686.91	2698.59	2667.06	2718.44
-396.079	396.079	2673.24	2685.9	2696.31	2667.05	2715.16
-396.029	396.029	2713.57	2684.88	2694.14	2666.98	2712.04
-395.979	395.979	2725.14	2683.89	2692.12	2666.89	2709.11
-395.929	395.929	2658.12	2683.02	2690.3	2666.88	2706.45
-395.879	395.879	2607.77	2682.12	2688.55	2666.79	2703.88
-395.829	395.829	2672.5	2681.34	2687	2666.78	2701.55
-395.779	395.779	2623.59	2680.79	2685.5	2666.72	2699.57
-395.729	395.729	2588.48	2680.18	2684.05	2666.6	2697.63
-395.679	395.679	2649.68	2679.67	2682.79	2666.57	2695.89
-395.629	395.629	2646.19	2679.16	2681.96	2666.54	2694.57
-395.579	395.579	2725.5	2678.58	2681.1	2666.45	2693.23
-395.529	395.529	2770.36	2677.94	2680.18	2666.3	2691.82
-395.479	395.479	2658.93	2677.44	2679.4	2666.29	2690.56
-395.429	395.429	2725.59	2676.87	2678.55	2666.2	2689.22
-395.379	395.379	2664.85	2676.38	2677.78	2666.19	2687.97
-395.329	395.329	2718.68	2675.81	2676.94	2666.11	2686.63
-395.279	395.279	2738.18	2675.22	2676.06	2666.01	2685.27
-395.229	395.229	2676.37	2674.72	2675.28	2665.99	2684.01
-395.179	395.179	2658.34	2674.22	2674.5	2665.98	2682.74
-395.129	395.129	2713.78	2673.66	2673.67	2665.91	2681.42
-395.079	395.079	2710.52	2673.11	2672.83	2665.84	2680.1
-395.029	395.029	2619.48	2672.55	2672.01	2665.77	2678.8
-394.979	394.979	2669.12	2672.06	2671.71	2665.76	2678.01
-394.929	394.929	2657.42	2671.56	2671.4	2665.75	2677.21
-394.879	394.879	2656.62	2671.26	2671.09	2665.74	2676.61
-394.829	394.829	2605.67	2670.98	2670.7	2665.65	2676.03
-394.779	394.779	2780.06	2670.62	2670.23	2665.47	2675.37
-394.729	394.729	2722.78	2670.34	2669.84	2665.39	2674.79
-394.679	394.679	2668.32	2670.15	2669.54	2665.38	2674.3
-394.629	394.629	2715.57	2669.88	2669.16	2665.31	2673.74
-394.579	394.579	2728.76	2669.6	2668.77	2665.21	2673.15
-394.529	394.529	2777.71	2669.24	2668.3	2665.04	2672.49
-394.479	394.479	2772.07	2668.89	2667.84	2664.88	2671.84
-394.429	394.429	2707.3	2668.63	2667.48	2664.82	2671.29
-394.379	394.379	2773.55	2668.28	2667.04	2664.65	2670.67
-394.329	394.329	2770.3	2667.93	2666.76	2664.49	2670.2
-394.279	394.279	2704.39	2667.68	2666.59	2664.43	2669.84
-394.229	394.229	2634.81	2667.45	2666.43	2664.39	2669.49
-394.179	394.179	2743.57	2667.14	2666.19	2664.27	2669.06
-394.129	394.129	2732.31	2666.84	2665.98	2664.17	2668.65
-394.079	394.079	2805.07	2666.44	2665.65	2663.95	2668.14
-394.029	394.029	2730.88	2666.15	2665.43	2663.85	2667.73
-393.979	393.979	2645.14	2665.97	2665.29	2663.82	2667.44
-393.929	393.929	2669.48	2665.89	2665.16	2663.82	2667.24
-393.879	393.879	2645.71	2665.79	2665.02	2663.79	2667.02
-393.829	393.829	2571.78	2665.58	2664.77	2663.65	2666.7
-393.779	393.779	2721.43	2665.42	2664.57	2663.56	2666.42
-393.729	393.729	2709.04	2665.27	2664.4	2663.49	2666.18
-393.679	393.679	2675.81	2665.18	2664.34	2663.48	2666.04
-393.629	393.629	2646.97	2665.08	2664.27	2663.45	2665.9
-393.579	393.579	2729.05	2664.91	2664.13	2663.35	2665.69
-393.529	393.529	2641.62	2664.81	2664.05	2663.32	2665.54
-393.479	393.479	2648.6	2664.71	2663.98	2663.3	2665.4
-393.429	393.429	2633.36	2664.59	2663.89	2663.25	2665.23
-393.379	393.379	2584.99	2664.4	2663.73	2663.13	2665
-393.329	393.329	2751.83	2664.19	2663.55	2663	2664.75
-393.279	393.279	2652.18	2653.3	2652.69	2652.18	2653.81
-393.229	393.229	2755.39	2756.44	2755.86	2755.39	2756.9
-393.179	393.179	2578.89	2579.87	2579.31	2578.89	2580.29
-393.129	393.129	2593.71	2594.61	2594.09	2593.71	2594.99
-393.079	393.079	2596.87	2597.7	2597.21	2596.87	2598.04
-393.029	393.029	2612.57	2613.37	2612.9	2612.57	2613.7
-392.979	392.979	2739.72	2740.49	2740.03	2739.72	2740.8
-392.929	392.929	2633.01	2633.75	2633.3	2633.01	2634.05
-392.879	392.879	2683.47	2684.19	2683.75	2683.47	2684.46
-392.829	392.829	2690.95	2691.64	2691.21	2690.95	2691.9
-392.779	392.779	2698.87	2699.53	2699.11	2698.87	2699.77
-392.729	392.729	2722.5	2723.13	2722.73	2722.5	2723.36
-392.679	392.679	2713.97	2714.57	2714.18	2713.97	2714.79
-392.629	392.629	2658.53	2659.11	2658.72	2658.53	2659.3
-392.579	392.579	2554.7	2555.25	2554.88	2554.7	2555.43
-392.529	392.529	2750.93	2751.45	2751.09	2750.93	2751.61
-392.479	392.479	2913.29	2913.78	2913.43	2913.29	2913.93
-392.429	392.429	2717.83	2718.3	2717.96	2717.83	2718.43
-392.379	392.379	2652.93	2653.37	2653.06	2652.93	2653.49
-392.329	392.329	2706.77	2707.18	2706.89	2706.77	2707.3
-392.279	392.279	2656.3	2656.68	2656.41	2656.3	2656.8
-392.229	392.229	2698.03	2698.38	2698.14	2698.03	2698.49
-392.179	392.179	2734.91	2735.24	2735.01	2734.91	2735.34
-392.129	392.129	2690.57	2690.88	2690.66	2690.57	2690.97
-392.079	392.079	2671.46	2671.76	2671.55	2671.46	2671.85
-392.029	392.029	2589.66	2589.95	2589.74	2589.66	2590.03
-391.979	391.979	2700.88	2701.16	2700.96	2700.88	2701.23
-391.929	391.929	2746.27	2746.54	2746.34	2746.27	2746.61
-391.879	391.879	2748.15	2748.41	2748.21	2748.15	2748.47
-391.829	391.829	2766.42	2766.67	2766.48	2766.42	2766.72
-391.779	391.779	2706.89	2707.13	2706.94	2706.89	2707.18
-391.729	391.729	2728.27	2728.49	2728.32	2728.27	2728.54
-391.679	391.679	2680.58	2680.79	2680.63	2680.58	2680.84
-391.629	391.629	2646.5	2646.7	2646.54	2646.5	2646.75
-391.579	391.579	2603.47	2603.66	2603.51	2603.47	2603.71
-391.529	391.529	2613.97	2614.15	2614.01	2613.97	2614.19
-391.479	391.479	2614.5	2614.67	2614.54	2614.5	2614.71
-391.429	391.429	2736.95	2737.11	2736.98	2736.95	2737.15
-391.379	391.379	2722.34	2722.49	2722.37	2722.34	2722.52
-391.329	391.329	2715.58	2715.72	2715.61	2715.58	2715.75
-391.279	391.279	2723.25	2723.38	2723.28	2723.25	2723.41
-391.229	391.229	2704.55	2704.67	2704.58	2704.55	2704.7
-391.179	391.179	2671.59	2671.71	2671.61	2671.59	2671.73
-391.129	391.129	2814.56	2814.67	2814.58	2814.56	2814.69
-391.079	391.079	2707.57	2707.68	2707.59	2707.57	2707.7
-391.029	391.029	2741.16	2741.26	2741.18	2741.16	2741.28
-390.979	390.979	2731.2	2731.3	2731.22	2731.2	2731.32
-390.929	390.929	2785.19	2785.29	2785.21	2785.19	2785.3
-390.879	390.879	2686.37	2686.46	2686.39	2686.37	2686.48
-390.829	390.829	2525.51	2525.6	2525.53	2525.51	2525.61
-390.779	390.779	2618.62	2618.7	2618.63	2618.62	2618.72
-390.729	390.729	2602.28	2602.36	2602.29	2602.28	2602.37
-390.679	390.679	2756.33	2756.41	2756.34	2756.33	2756.42
-390.629	390.629	2804.55	2804.62	2804.56	2804.55	2804.63
-390.579	390.579	2778.42	2778.49	2778.43	2778.42	2778.5

## Sheet: Figure 2j
	Characteristic Energy eV	0	Acquisition Time s	1
KE_fe2p.txt	BE_fe2p.txt	CPS_fe2p.txt	Survey_1_fe2p.txt	Survey_2_fe2p.txt	Survey_3_fe2p.txt	Survey_4_fe2p.txt	Survey_5_fe2p.txt	Survey_6_fe2p.txt	Background_fe2p.txt	Envelope_fe2p.txt
-741.579	741.579	5022.58	5022.58	5022.59	5022.58	5022.58	5022.7	5023.28	5022.58	5023.42
-741.529	741.529	5036.27	5036.27	5036.28	5036.27	5036.27	5036.39	5036.99	5036.27	5037.13
-741.479	741.479	4914.43	4914.43	4914.44	4914.43	4914.43	4914.55	4915.17	4914.43	4915.31
-741.429	741.429	4861.52	4861.52	4861.53	4861.52	4861.52	4861.65	4862.28	4861.52	4862.43
-741.379	741.379	4885.83	4885.83	4885.84	4885.83	4885.83	4885.96	4886.61	4885.83	4886.76
-741.329	741.329	4896.04	4896.04	4896.05	4896.04	4896.05	4896.18	4896.84	4896.04	4896.99
-741.279	741.279	4934.87	4934.87	4934.88	4934.87	4934.88	4935.01	4935.69	4934.87	4935.84
-741.229	741.229	4883.34	4883.34	4883.36	4883.34	4883.35	4883.48	4884.17	4883.34	4884.34
-741.179	741.179	4925.92	4925.92	4925.94	4925.92	4925.93	4926.07	4926.77	4925.92	4926.94
-741.129	741.129	5014.66	5014.66	5014.68	5014.66	5014.67	5014.81	5015.53	5014.66	5015.7
-741.079	741.079	4975.64	4975.64	4975.66	4975.64	4975.65	4975.79	4976.53	4975.64	4976.71
-741.029	741.029	4859.98	4859.98	4860	4859.98	4859.99	4860.14	4860.89	4859.98	4861.07
-740.979	740.979	4784.2	4784.2	4784.22	4784.2	4784.21	4784.36	4785.13	4784.2	4785.31
-740.929	740.929	4918.84	4918.84	4918.86	4918.84	4918.85	4919.01	4919.79	4918.84	4919.98
-740.879	740.879	4920.05	4920.05	4920.07	4920.05	4920.06	4920.22	4921.01	4920.05	4921.21
-740.829	740.829	4758.87	4758.87	4758.89	4758.87	4758.88	4759.04	4759.85	4758.87	4760.05
-740.779	740.779	4847.17	4847.17	4847.19	4847.17	4847.18	4847.35	4848.17	4847.17	4848.38
-740.729	740.729	4871.34	4871.34	4871.36	4871.34	4871.35	4871.52	4872.36	4871.34	4872.57
-740.679	740.679	4859.05	4859.05	4859.07	4859.05	4859.06	4859.24	4860.09	4859.05	4860.3
-740.629	740.629	4737.06	4737.06	4737.08	4737.06	4737.07	4737.25	4738.12	4737.06	4738.34
-740.579	740.579	4847.69	4847.69	4847.71	4847.69	4847.7	4847.88	4848.77	4847.69	4848.99
-740.529	740.529	4924.74	4924.74	4924.76	4924.74	4924.75	4924.94	4925.84	4924.74	4926.06
-740.479	740.479	4913.7	4913.7	4913.72	4913.7	4913.71	4913.9	4914.81	4913.7	4915.05
-740.429	740.429	4934.15	4934.15	4934.18	4934.15	4934.16	4934.35	4935.28	4934.15	4935.52
-740.379	740.379	4859.88	4859.88	4859.91	4859.88	4859.89	4860.09	4861.03	4859.88	4861.27
-740.329	740.329	4930.07	4930.07	4930.1	4930.07	4930.08	4930.28	4931.24	4930.07	4931.49
-740.279	740.279	4844.14	4844.14	4844.17	4844.14	4844.15	4844.36	4845.34	4844.14	4845.59
-740.229	740.229	4846.31	4846.31	4846.34	4846.31	4846.32	4846.53	4847.54	4846.31	4847.79
-740.179	740.179	4894.21	4894.21	4894.24	4894.21	4894.22	4894.43	4895.47	4894.21	4895.73
-740.129	740.129	4881.93	4881.93	4881.96	4881.93	4881.94	4882.16	4883.22	4881.93	4883.48
-740.079	740.079	4762.77	4762.77	4762.8	4762.77	4762.78	4763	4764.09	4762.77	4764.36
-740.029	740.029	4750.95	4750.95	4750.98	4750.95	4750.96	4751.19	4752.3	4750.95	4752.58
-739.979	739.979	4991.47	4991.47	4991.5	4991.47	4991.48	4991.71	4992.86	4991.47	4993.14
-739.929	739.929	4949.07	4949.07	4949.1	4949.07	4949.08	4949.31	4950.49	4949.07	4950.77
-739.879	739.879	4749.73	4749.73	4749.76	4749.73	4749.74	4749.98	4751.19	4749.73	4751.48
-739.829	739.829	4852.76	4852.76	4852.79	4852.76	4852.77	4853.01	4854.25	4852.76	4854.55
-739.779	739.779	4807.11	4807.11	4807.14	4807.11	4807.12	4807.37	4808.64	4807.11	4808.94
-739.729	739.729	4889.17	4889.17	4889.2	4889.17	4889.18	4889.44	4890.74	4889.17	4891.05
-739.679	739.679	4936.69	4936.69	4936.73	4936.69	4936.7	4936.97	4938.3	4936.69	4938.62
-739.629	739.629	4983.82	4983.82	4983.86	4983.82	4983.83	4984.11	4985.47	4983.82	4985.8
-739.579	739.579	4859.7	4859.7	4859.74	4859.7	4859.71	4860	4861.39	4859.7	4861.73
-739.529	739.529	4797.55	4797.55	4797.59	4797.55	4797.56	4797.86	4799.28	4797.55	4799.64
-739.479	739.479	4799.1	4799.1	4799.14	4799.1	4799.11	4799.42	4800.87	4799.1	4801.24
-739.429	739.429	4913.75	4913.75	4913.79	4913.75	4913.76	4914.08	4915.57	4913.75	4915.95
-739.379	739.379	5031.88	5031.88	5031.92	5031.88	5031.89	5032.22	5033.75	5031.88	5034.14
-739.329	739.329	4890.44	4890.44	4890.48	4890.44	4890.45	4890.79	4892.35	4890.44	4892.75
-739.279	739.279	4897.36	4897.36	4897.41	4897.36	4897.37	4897.72	4899.32	4897.36	4899.73
-739.229	739.229	4854.74	4854.74	4854.79	4854.74	4854.75	4855.11	4856.75	4854.74	4857.18
-739.179	739.179	4865.23	4865.23	4865.28	4865.23	4865.24	4865.61	4867.29	4865.23	4867.73
-739.129	739.129	4902.12	4902.12	4902.17	4902.12	4902.13	4902.51	4904.23	4902.12	4904.68
-739.079	739.079	4896.96	4896.96	4897.01	4896.96	4896.97	4897.36	4899.13	4896.96	4899.59
-739.029	739.029	4933.23	4933.23	4933.28	4933.23	4933.24	4933.64	4935.45	4933.23	4935.92
-738.979	738.979	4955.16	4955.16	4955.22	4955.16	4955.17	4955.58	4957.44	4955.16	4957.92
-738.929	738.929	4877.46	4877.46	4877.52	4877.46	4877.47	4877.89	4879.79	4877.46	4880.29
-738.879	738.879	4935.51	4935.51	4935.57	4935.51	4935.52	4935.95	4937.9	4935.51	4938.41
-738.829	738.829	5023.14	5023.14	5023.2	5023.14	5023.15	5023.59	5025.59	5023.14	5026.12
-738.779	738.779	5006.81	5006.81	5006.87	5006.81	5006.82	5007.27	5009.33	5006.81	5009.86
-738.729	738.729	4995.8	4995.8	4995.86	4995.8	4995.81	4996.27	4998.38	4995.8	4998.93
-738.679	738.679	5028.41	5028.41	5028.48	5028.41	5028.43	5028.89	5031.06	5028.41	5031.61
-738.629	738.629	4993.38	4993.38	4993.45	4993.38	4993.4	4993.87	4996.09	4993.38	4996.66
-738.579	738.579	4883.96	4883.96	4884.03	4883.96	4883.98	4884.46	4886.74	4883.96	4887.33
-738.529	738.529	4980.49	4980.49	4980.56	4980.49	4980.51	4981	4983.35	4980.49	4983.94
-738.479	738.479	4872.36	4872.36	4872.43	4872.36	4872.38	4872.88	4875.29	4872.36	4875.89
-738.429	738.429	4846.57	4846.57	4846.65	4846.57	4846.59	4847.1	4849.57	4846.57	4850.19
-738.379	738.379	5015.65	5015.65	5015.73	5015.65	5015.67	5016.19	5018.73	5015.65	5019.36
-738.329	738.329	5023.79	5023.79	5023.87	5023.79	5023.81	5024.34	5026.95	5023.79	5027.59
-738.279	738.279	4961.64	4961.64	4961.72	4961.64	4961.66	4962.2	4964.88	4961.64	4965.54
-738.229	738.229	4950.14	4950.14	4950.22	4950.14	4950.16	4950.71	4953.47	4950.14	4954.14
-738.179	738.179	4896.85	4896.85	4896.93	4896.85	4896.87	4897.43	4900.27	4896.85	4900.94
-738.129	738.129	4878.42	4878.42	4878.51	4878.42	4878.44	4879.01	4881.93	4878.42	4882.62
-738.079	738.079	4880.81	4880.81	4880.9	4880.81	4880.83	4881.41	4884.41	4880.81	4885.11
-738.029	738.029	4946.89	4946.89	4946.98	4946.89	4946.91	4947.5	4950.58	4946.89	4951.3
-737.979	737.979	5012.69	5012.69	5012.78	5012.69	5012.71	5013.31	5016.48	5012.69	5017.21
-737.929	737.929	4955.32	4955.32	4955.41	4955.32	4955.34	4955.95	4959.21	4955.32	4959.95
-737.879	737.879	4951.83	4951.83	4951.92	4951.83	4951.85	4952.47	4955.82	4951.83	4956.57
-737.829	737.829	4862.53	4862.53	4862.63	4862.53	4862.55	4863.18	4866.63	4862.53	4867.39
-737.779	737.779	4861.78	4861.78	4861.88	4861.78	4861.8	4862.44	4865.99	4861.78	4866.77
-737.729	737.729	4896.52	4896.52	4896.62	4896.52	4896.54	4897.19	4900.85	4896.52	4901.65
-737.679	737.679	5069.39	5069.39	5069.5	5069.39	5069.41	5070.09	5073.83	5069.39	5074.66
-737.629	737.629	5035.33	5035.33	5035.44	5035.33	5035.35	5036.06	5039.89	5035.33	5040.75
-737.579	737.579	4886.82	4886.82	4886.94	4886.82	4886.84	4887.57	4891.51	4886.82	4892.4
-737.529	737.529	4769.85	4769.85	4769.97	4769.85	4769.87	4770.63	4774.66	4769.85	4775.59
-737.479	737.479	5007.9	5007.9	5008.03	5007.9	5007.92	5008.7	5012.85	5007.9	5013.8
-737.429	737.429	4852.56	4852.56	4852.69	4852.56	4852.58	4853.39	4857.64	4852.56	4858.63
-737.379	737.379	5020.52	5020.52	5020.66	5020.52	5020.54	5021.37	5025.74	5020.52	5026.76
-737.329	737.329	4920.62	4920.62	4920.76	4920.62	4920.64	4921.5	4925.99	4920.62	4927.03
-737.279	737.279	4822.78	4822.78	4822.93	4822.78	4822.81	4823.68	4828.3	4822.78	4829.38
-737.229	737.229	4845.56	4845.56	4845.71	4845.56	4845.59	4846.49	4851.23	4845.56	4852.34
-737.179	737.179	4809.36	4809.36	4809.51	4809.36	4809.39	4810.32	4815.2	4809.36	4816.33
-737.129	737.129	4773.78	4773.78	4773.94	4773.78	4773.81	4774.76	4779.78	4773.78	4780.95
-737.079	737.079	4753.81	4753.81	4753.97	4753.81	4753.84	4754.82	4759.98	4753.81	4761.18
-737.029	737.029	4888.02	4888.02	4888.19	4888.02	4888.05	4889.05	4894.37	4888.02	4895.6
-736.979	736.979	4895.74	4895.74	4895.91	4895.74	4895.77	4896.8	4902.27	4895.74	4903.53
-736.929	736.929	4924.24	4924.24	4924.42	4924.24	4924.27	4925.32	4930.96	4924.24	4932.25
-736.879	736.879	4851.97	4851.97	4852.15	4851.97	4852	4853.08	4858.89	4851.97	4860.21
-736.829	736.829	4934.5	4934.5	4934.69	4934.5	4934.53	4935.64	4941.62	4934.5	4942.97
-736.779	736.779	4933.07	4933.07	4933.26	4933.07	4933.1	4934.23	4940.4	4933.07	4941.78
-736.729	736.729	5041.97	5041.97	5042.16	5041.97	5042	5043.16	5049.52	5041.97	5050.93
-736.679	736.679	5014.14	5014.14	5014.34	5014.14	5014.18	5015.35	5021.91	5014.14	5023.36
-736.629	736.629	4936.01	4936.01	4936.21	4936.01	4936.05	4937.25	4944.01	4936.01	4945.49
-736.579	736.579	4788.06	4788.06	4788.27	4788.06	4788.1	4789.32	4796.3	4788.06	4797.81
-736.529	736.529	4798.85	4798.85	4799.06	4798.85	4798.89	4800.14	4807.34	4798.85	4808.88
-736.479	736.479	4905.38	4905.38	4905.6	4905.38	4905.42	4906.69	4914.13	4905.38	4915.7
-736.429	736.429	5027.64	5027.64	5027.86	5027.64	5027.68	5028.98	5036.66	5027.64	5038.26
-736.379	736.379	4955.52	4955.52	4955.75	4955.52	4955.56	4956.89	4964.82	4955.52	4966.45
-736.329	736.329	4874.5	4874.5	4874.73	4874.5	4874.54	4875.89	4884.09	4874.5	4885.75
-736.279	736.279	5048.06	5048.06	5048.29	5048.06	5048.1	5049.48	5057.94	5048.06	5059.64
-736.229	736.229	4971.62	4971.62	4971.86	4971.62	4971.66	4973.06	4981.81	4971.62	4983.54
-736.179	736.179	4911.4	4911.4	4911.64	4911.4	4911.44	4912.87	4921.91	4911.4	4923.67
-736.129	736.129	4978.17	4978.17	4978.42	4978.17	4978.21	4979.66	4989.02	4978.17	4990.8
-736.079	736.079	4976.31	4976.31	4976.57	4976.31	4976.35	4977.83	4987.5	4976.31	4989.33
-736.029	736.029	4863.15	4863.15	4863.42	4863.15	4863.2	4864.7	4874.7	4863.15	4876.56
-735.979	735.979	4824.78	4886.1	4886.38	4886.1	4886.14	4887.67	4898.02	4886.1	4899.92
-735.929	735.929	4970.82	4885.88	4886.17	4885.88	4885.93	4887.48	4898.19	4885.88	4900.13
-735.879	735.879	4866.89	4885.83	4886.14	4885.83	4885.88	4887.46	4898.55	4885.83	4900.52
-735.829	735.829	4793.51	4885.6	4885.92	4885.6	4885.65	4887.25	4898.73	4885.6	4900.75
-735.779	735.779	4909	4885.54	4885.87	4885.54	4885.59	4887.22	4899.11	4885.54	4901.16
-735.729	735.729	4849.33	4885.45	4885.79	4885.45	4885.5	4887.15	4899.47	4885.45	4901.55
-735.679	735.679	4982.46	4885.21	4885.56	4885.21	4885.26	4886.94	4899.69	4885.21	4901.83
-735.629	735.629	5046.95	4884.8	4885.16	4884.8	4884.85	4886.58	4899.76	4884.8	4901.96
-735.579	735.579	4903.78	4884.75	4885.13	4884.75	4884.8	4886.57	4900.22	4884.75	4902.46
-735.529	735.529	4946.66	4884.59	4884.98	4884.59	4884.65	4886.46	4900.58	4884.59	4902.88
-735.479	735.479	5050.31	4884.18	4884.57	4884.18	4884.23	4886.08	4900.71	4884.18	4903.06
-735.429	735.429	4870.71	4884.14	4884.55	4884.14	4884.2	4886.09	4901.23	4884.14	4903.65
-735.379	735.379	4939.16	4884	4884.43	4884	4884.06	4886	4901.68	4884	4904.15
-735.329	735.329	4863.77	4883.95	4884.39	4883.95	4884.01	4886	4902.23	4883.95	4904.77
-735.279	735.279	4908.51	4883.89	4884.34	4883.89	4883.95	4885.98	4902.8	4883.89	4905.39
-735.229	735.229	4919.74	4883.8	4884.26	4883.8	4883.86	4885.94	4903.36	4883.8	4906.01
-735.179	735.179	4861.86	4883.74	4884.21	4883.75	4883.81	4885.94	4903.98	4883.74	4906.7
-735.129	735.129	4891.99	4883.72	4884.2	4883.72	4883.79	4885.97	4904.66	4883.72	4907.44
-735.079	735.079	4814.25	4883.55	4884.04	4883.55	4883.61	4885.85	4905.21	4883.55	4908.06
-735.029	735.029	4840.7	4883.44	4883.95	4883.44	4883.51	4885.79	4905.85	4883.44	4908.78
-734.979	734.979	4972.51	4883.22	4883.73	4883.22	4883.29	4885.62	4906.41	4883.22	4909.4
-734.929	734.929	4979.07	4882.97	4883.5	4882.98	4883.05	4885.44	4906.97	4882.97	4910.04
-734.879	734.879	4883.15	4882.97	4883.51	4882.97	4883.05	4885.5	4907.81	4882.97	4910.95
-734.829	734.829	4875.09	4882.95	4883.51	4882.95	4883.03	4885.54	4908.66	4882.95	4911.87
-734.779	734.779	4982.53	4882.7	4883.27	4882.7	4882.78	4885.34	4909.3	4882.7	4912.59
-734.729	734.729	4745.44	4882.36	4882.93	4882.36	4882.44	4885.06	4909.89	4882.36	4913.25
-734.679	734.679	4941.6	4882.21	4882.79	4882.21	4882.29	4884.98	4910.7	4882.21	4914.14
-734.629	734.629	5027.09	4881.84	4882.44	4881.84	4881.93	4884.68	4911.33	4881.84	4914.84
-734.579	734.579	4939.54	4881.7	4882.31	4881.7	4881.78	4884.6	4912.21	4881.7	4915.81
-734.529	734.529	4949.08	4881.53	4882.15	4881.53	4881.62	4884.5	4913.1	4881.53	4916.78
-734.479	734.479	4915.05	4881.44	4882.07	4881.44	4881.53	4884.48	4914.11	4881.44	4917.88
-734.429	734.429	4911.84	4881.37	4882.01	4881.37	4881.46	4884.48	4915.17	4881.37	4919.02
-734.379	734.379	5013.79	4881.03	4881.69	4881.03	4881.13	4884.22	4916	4881.03	4919.95
-734.329	734.329	4925.36	4880.92	4881.61	4880.92	4881.02	4884.18	4917.09	4880.92	4921.15
-734.279	734.279	4964.5	4880.71	4881.43	4880.71	4880.81	4884.05	4918.12	4880.71	4922.29
-734.229	734.229	4928.92	4880.59	4881.34	4880.59	4880.69	4884.01	4919.28	4880.59	4923.56
-734.179	734.179	4877.1	4880.58	4881.36	4880.58	4880.68	4884.08	4920.58	4880.58	4924.98
-734.129	734.129	4910.31	4880.5	4881.32	4880.5	4880.61	4884.09	4921.86	4880.5	4926.37
-734.079	734.079	4869.29	4880.47	4881.32	4880.48	4880.58	4884.15	4923.23	4880.47	4927.86
-734.029	734.029	5014.12	4880.14	4881.01	4880.14	4880.25	4883.9	4924.32	4880.14	4929.07
-733.979	733.979	4920.2	4880.04	4880.94	4880.04	4880.15	4883.89	4925.69	4880.04	4930.57
-733.929	733.929	4971.24	4879.81	4880.74	4879.81	4879.92	4883.76	4926.97	4879.81	4931.97
-733.879	733.879	5021.11	4879.45	4880.42	4879.45	4879.56	4883.49	4928.16	4879.45	4933.29
-733.829	733.829	4989.09	4879.17	4880.17	4879.17	4879.29	4883.32	4929.47	4879.17	4934.73
-733.779	733.779	4725.57	4878.79	4879.81	4878.79	4878.91	4883.03	4930.71	4878.79	4936.11
-733.729	733.729	4853.15	4878.72	4879.78	4878.72	4878.84	4883.07	4932.31	4878.72	4937.84
-733.679	733.679	4866.29	4878.69	4879.78	4878.69	4878.81	4883.15	4933.98	4878.69	4939.65
-733.629	733.629	4979.71	4878.44	4879.55	4878.44	4878.56	4883	4935.47	4878.44	4941.28
-733.579	733.579	4987.11	4878.16	4879.31	4878.16	4878.29	4882.84	4936.97	4878.16	4942.93
-733.529	733.529	5049.2	4877.73	4878.91	4877.73	4877.86	4882.52	4938.36	4877.73	4944.46
-733.479	733.479	5007.98	4877.4	4878.61	4877.4	4877.53	4882.31	4939.88	4877.4	4946.13
-733.429	733.429	4982.58	4877.13	4878.37	4877.14	4877.27	4882.17	4941.5	4877.13	4947.91
-733.379	733.379	4851.54	4877.07	4878.34	4877.07	4877.21	4882.23	4943.36	4877.07	4949.92
-733.329	733.329	5000.39	4876.76	4878.06	4876.76	4876.9	4882.04	4945	4876.76	4951.72
-733.279	733.279	4954.02	4876.56	4877.89	4876.56	4876.71	4881.98	4946.79	4876.56	4953.68
-733.229	733.229	4972.1	4876.32	4877.68	4876.32	4876.47	4881.88	4948.56	4876.32	4955.62
-733.179	733.179	4941.29	4876.16	4877.55	4876.16	4876.3	4881.85	4950.45	4876.16	4957.68
-733.129	733.129	5088.17	4875.62	4877.04	4875.62	4875.77	4881.46	4951.98	4875.62	4959.39
-733.079	733.079	4950.17	4875.43	4876.89	4875.44	4875.58	4881.42	4953.89	4875.43	4961.48
-733.029	733.029	4956.92	4875.23	4876.71	4875.23	4875.38	4881.36	4955.81	4875.23	4963.58
-732.979	732.979	4944.26	4875.05	4876.57	4875.06	4875.21	4881.35	4957.78	4875.05	4965.74
-732.929	732.929	4990.59	4874.76	4876.31	4874.76	4874.93	4881.22	4959.66	4874.76	4967.81
-732.879	732.879	4937.78	4874.6	4876.18	4874.61	4874.77	4881.22	4961.68	4874.6	4970.04
-732.829	732.829	4980.84	4874.34	4875.94	4874.34	4874.51	4881.12	4963.61	4874.34	4972.18
-732.779	732.779	4879.48	4874.32	4875.96	4874.32	4874.5	4881.29	4965.81	4874.32	4974.59
-732.729	732.729	4899.44	4874.26	4875.92	4874.26	4874.44	4881.4	4967.97	4874.26	4976.96
-732.679	732.679	4936.95	4874.1	4875.79	4874.1	4874.29	4881.43	4970.04	4874.1	4979.26
-732.629	732.629	4862.02	4874.07	4875.84	4874.07	4874.27	4881.59	4972.24	4874.07	4981.74
-732.579	732.579	5071.62	4873.57	4875.42	4873.57	4873.77	4881.29	4973.98	4873.57	4983.76
-732.529	732.529	5040.06	4873.15	4875.08	4873.15	4873.36	4881.08	4975.8	4873.15	4985.86
-732.479	732.479	5006.86	4872.81	4874.82	4872.82	4873.03	4880.95	4977.7	4872.81	4988.05
-732.429	732.429	4997.08	4872.5	4874.58	4872.5	4872.72	4880.85	4979.61	4872.5	4990.26
-732.379	732.379	4955.88	4872.29	4874.45	4872.29	4872.51	4880.86	4981.62	4872.29	4992.58
-732.329	732.329	4860.81	4872.26	4874.5	4872.26	4872.49	4881.07	4983.79	4872.26	4995.07
-732.279	732.279	4942.4	4872.08	4874.4	4872.09	4872.32	4881.13	4985.8	4872.08	4997.4
-732.229	732.229	5001.3	4871.76	4874.15	4871.76	4872	4881.05	4987.65	4871.76	4999.57
-732.179	732.179	5133.44	4871.1	4873.57	4871.1	4871.34	4880.64	4989.13	4871.1	5001.39
-732.129	732.129	5148.82	4870.4	4872.94	4870.4	4870.65	4880.2	4990.55	4870.4	5003.15
-732.079	732.079	4949.95	4870.19	4872.82	4870.2	4870.45	4880.27	4992.43	4870.19	5005.39
-732.029	732.029	5070.11	4869.69	4872.39	4869.69	4869.95	4880.04	4993.98	4869.69	5007.3
-731.979	731.979	5094.96	4869.12	4871.9	4869.12	4869.39	4879.76	4995.43	4869.12	5009.12
-731.929	731.929	4992.7	4868.81	4871.67	4868.81	4869.08	4879.75	4997.09	4868.81	5011.17
-731.879	731.879	5032.95	4868.39	4871.33	4868.4	4868.67	4879.64	4998.61	4868.39	5013.07
-731.829	731.829	4991.18	4868.08	4871.1	4868.09	4868.37	4879.65	5000.18	4868.08	5015.05
-731.779	731.779	5042.28	4867.64	4870.73	4867.65	4867.94	4879.54	5001.57	4867.64	5016.85
-731.729	731.729	5068.08	4867.14	4870.31	4867.14	4867.43	4879.37	5002.85	4867.14	5018.55
-731.679	731.679	5001.89	4866.8	4870.04	4866.8	4867.1	4879.38	5004.22	4866.8	5020.36
-731.629	731.629	4891.22	4866.74	4870.06	4866.74	4867.04	4879.69	5005.82	4866.74	5022.4
-731.579	731.579	4971.33	4866.47	4869.87	4866.47	4866.79	4879.8	5007.15	4866.47	5024.19
-731.529	731.529	5129.52	4865.81	4869.29	4865.81	4866.13	4879.52	5008.01	4865.81	5025.53
-731.479	731.479	5018.69	4865.42	4868.98	4865.42	4865.75	4879.54	5009.08	4865.42	5027.08
-731.429	731.429	4917.63	4865.29	4868.92	4865.29	4865.62	4879.83	5010.33	4865.29	5028.84
-731.379	731.379	4879.06	4865.26	4868.97	4865.26	4865.59	4880.22	5011.6	4865.26	5030.62
-731.329	731.329	4933.33	4865.08	4868.87	4865.09	4865.42	4880.5	5012.66	4865.08	5032.21
-731.279	731.279	5041.04	4864.64	4868.51	4864.64	4864.99	4880.52	5013.36	4864.64	5033.45
-731.229	731.229	4935.61	4864.46	4868.4	4864.46	4864.81	4880.82	5014.24	4864.46	5034.9
-731.179	731.179	4923.66	4864.31	4868.33	4864.31	4864.67	4881.16	5015.07	4864.31	5036.31
-731.129	731.129	5202.01	4863.46	4867.56	4863.46	4863.82	4880.83	5015.1	4863.46	5036.94
-731.079	731.079	5123.16	4862.8	4866.98	4862.81	4863.17	4880.7	5015.25	4862.8	5037.7
-731.029	731.029	5175.36	4862.01	4866.27	4862.02	4862.39	4880.47	5015.16	4862.01	5038.25
-730.979	730.979	5236.79	4861.07	4865.4	4861.07	4861.45	4880.09	5014.83	4861.07	5038.57
-730.929	730.929	5094.38	4860.48	4864.91	4860.48	4860.86	4880.09	5014.76	4860.48	5039.2
-730.879	730.879	5008.9	4860.1	4864.66	4860.11	4860.49	4880.33	5014.81	4860.1	5039.99
-730.829	730.829	5102.57	4859.49	4864.18	4859.49	4859.89	4880.36	5014.52	4859.49	5040.47
-730.779	730.779	5072.4	4858.95	4863.77	4858.96	4859.36	4880.48	5014.21	4858.95	5040.96
-730.729	730.729	4998.37	4858.6	4863.55	4858.6	4859.02	4880.81	5013.99	4858.6	5041.57
-730.679	730.679	5019.25	4858.19	4863.28	4858.2	4858.63	4881.11	5013.61	4858.19	5042.05
-730.629	730.629	4996.59	4857.85	4863.08	4857.85	4858.29	4881.49	5013.2	4857.85	5042.53
-730.579	730.579	5100.05	4857.23	4862.61	4857.24	4857.7	4881.64	5012.42	4857.23	5042.67
-730.529	730.529	4999.09	4856.88	4862.4	4856.88	4857.35	4882.07	5011.8	4856.88	5043
-730.479	730.479	5192.36	4856.03	4861.71	4856.03	4856.52	4882.03	5010.6	4856.03	5042.78
-730.429	730.429	5066.77	4855.5	4861.34	4855.5	4856	4882.34	5009.61	4855.5	5042.81
-730.379	730.379	5046.03	4855.02	4861.02	4855.02	4855.54	4882.74	5008.58	4855.02	5042.83
-730.329	730.329	5009.06	4854.63	4860.8	4854.63	4855.16	4883.25	5007.55	4854.63	5042.88
-730.279	730.279	4968.93	4854.34	4860.68	4854.34	4854.89	4883.9	5006.52	4854.34	5042.98
-730.229	730.229	4971.86	4854.04	4860.56	4854.05	4854.61	4884.57	5005.4	4854.04	5043.02
-730.179	730.179	5044.9	4853.56	4860.26	4853.57	4854.14	4885.09	5004	4853.56	5042.82
-730.129	730.129	5004.73	4853.18	4860.07	4853.18	4853.77	4885.74	5002.61	4853.18	5042.67
-730.079	730.079	5100.8	4852.55	4859.64	4852.56	4853.16	4886.19	5000.9	4852.55	5042.24
-730.029	730.029	4985.27	4852.22	4859.51	4852.22	4852.84	4886.96	4999.39	4852.22	5042.06
-729.979	729.979	5055.12	4851.7	4859.2	4851.71	4852.34	4887.6	4997.63	4851.7	5041.66
-729.929	729.929	5120.28	4851.03	4858.73	4851.03	4851.68	4888.1	4995.62	4851.03	5041.06
-729.879	729.879	5014.39	4850.61	4858.54	4850.62	4851.28	4888.91	4993.8	4850.61	5040.7
-729.829	729.829	5044.75	4850.12	4858.27	4850.13	4850.8	4889.69	4991.83	4850.12	5040.23
-729.779	729.779	5037.13	4849.65	4858.03	4849.66	4850.35	4890.52	4989.81	4849.65	5039.76
-729.729	729.729	5066.13	4849.1	4857.72	4849.11	4849.81	4891.32	4987.65	4849.1	5039.2
-729.679	729.679	4986.17	4848.76	4857.62	4848.77	4849.48	4892.37	4985.63	4848.76	5038.83
-729.629	729.629	5069.89	4848.2	4857.31	4848.21	4848.94	4893.24	4983.33	4848.2	5038.23
-729.579	729.579	4914.38	4848.03	4857.41	4848.04	4848.79	4894.56	4981.37	4848.03	5038.02
-729.529	729.529	5094.01	4847.41	4857.05	4847.42	4848.18	4895.46	4978.89	4847.41	5037.36
-729.479	729.479	5048.91	4846.9	4856.82	4846.91	4847.68	4896.52	4976.48	4846.9	5036.81
-729.429	729.429	5102.84	4846.26	4856.46	4846.27	4847.05	4897.49	4973.89	4846.26	5036.13
-729.379	729.379	4997.65	4845.87	4856.37	4845.88	4846.68	4898.78	4971.52	4845.87	5035.73
-729.329	729.329	5035.47	4845.4	4856.2	4845.41	4846.22	4900.01	4969.01	4845.4	5035.26
-729.279	729.279	4943.58	4845.15	4856.26	4845.16	4845.99	4901.53	4966.7	4845.15	5035.03
-729.229	729.229	5038.37	4844.66	4856.09	4844.67	4845.51	4902.85	4964.11	4844.66	5034.59
-729.179	729.179	4947.94	4844.4	4856.17	4844.41	4845.27	4904.45	4961.72	4844.4	5034.41
-729.129	729.129	4938.18	4844.16	4856.27	4844.17	4845.04	4906.12	4959.33	4844.16	5034.29
-729.079	729.079	5061.43	4843.61	4856.08	4843.62	4844.51	4907.54	4956.61	4843.61	5033.9
-729.029	729.029	5022.82	4843.16	4855.99	4843.17	4844.07	4909.1	4953.96	4843.16	5033.65
-728.979	728.979	5018.03	4842.72	4855.92	4842.73	4843.64	4910.72	4951.31	4842.72	5033.45
-728.929	728.929	5267.77	4841.65	4855.24	4841.66	4842.59	4911.76	4948.02	4841.65	5032.67
-728.879	728.879	5137.94	4840.9	4854.9	4840.91	4841.85	4913.17	4945.04	4840.9	5032.28
-728.829	728.829	5064.45	4840.33	4854.75	4840.35	4841.3	4914.82	4942.24	4840.33	5032.12
-728.779	728.779	4915.7	4840.14	4854.99	4840.16	4841.13	4916.9	4939.81	4840.14	5032.41
-728.729	728.729	5024.84	4839.68	4854.97	4839.69	4840.67	4918.75	4937.11	4839.68	5032.48
-728.679	728.679	5041.39	4839.17	4854.92	4839.18	4840.18	4920.6	4934.36	4839.17	5032.57
-728.629	728.629	5075.08	4838.57	4854.8	4838.59	4839.6	4922.42	4931.54	4838.57	5032.65
-728.579	728.579	4968.9	4838.24	4854.96	4838.26	4839.28	4924.55	4928.99	4838.24	5033.07
-728.529	728.529	5080.78	4837.63	4854.86	4837.65	4838.71	4926.45	4926.17	4837.63	5033.31
-728.479	728.479	4997.45	4837.23	4854.98	4837.24	4838.34	4928.6	4923.57	4837.23	5033.83
-728.429	728.429	5008.13	4836.8	4855.09	4836.81	4837.95	4930.76	4920.96	4836.8	5034.4
-728.379	728.379	4982.55	4836.43	4855.29	4836.45	4837.62	4933.04	4918.44	4836.43	5035.12
-728.329	728.329	5067.95	4835.84	4855.29	4835.86	4837.07	4935.14	4915.72	4835.84	5035.71
-728.279	728.279	5011.33	4835.4	4855.46	4835.42	4836.66	4937.43	4913.16	4835.4	5036.52
-728.229	728.229	4959.42	4835.09	4855.77	4835.11	4836.39	4939.88	4910.75	4835.09	5037.55
-728.179	728.179	5012.61	4834.64	4855.98	4834.66	4835.97	4942.24	4908.24	4834.64	5038.54
-728.129	728.129	5171.14	4833.79	4855.8	4833.81	4835.16	4944.23	4905.36	4833.79	5039.2
-728.079	728.079	5100.26	4833.12	4855.83	4833.14	4834.53	4946.43	4902.68	4833.12	5040.14
-728.029	728.029	4951.79	4832.82	4856.26	4832.84	4834.26	4949.03	4900.4	4832.82	5041.54
-727.979	727.979	4890.61	4832.67	4856.87	4832.69	4834.15	4951.82	4898.32	4832.67	5043.18
-727.929	727.929	5024.35	4832.19	4857.17	4832.21	4833.71	4954.3	4895.92	4832.19	5044.57
-727.879	727.879	5039.27	4831.66	4857.47	4831.69	4833.22	4956.76	4893.53	4831.66	5046.01
-727.829	727.829	5081.43	4831.03	4857.68	4831.06	4832.63	4959.14	4891.06	4831.03	5047.43
-727.779	727.779	5008.04	4830.59	4858.11	4830.61	4832.22	4961.72	4888.81	4830.59	5049.12
-727.729	727.729	5098.2	4829.91	4858.35	4829.93	4831.58	4964.09	4886.36	4829.91	5050.67
-727.679	727.679	5148.86	4829.11	4858.5	4829.13	4830.81	4966.33	4883.83	4829.1	5052.18
-727.629	727.629	5157.88	4828.27	4858.66	4828.3	4830.02	4968.57	4881.31	4828.27	5053.75
-727.579	727.579	4993.73	4827.86	4859.27	4827.88	4829.64	4971.21	4879.24	4827.86	5055.82
-727.529	727.529	5058.87	4827.27	4859.76	4827.3	4829.09	4973.7	4877.04	4827.27	5057.8
-727.479	727.479	5124.81	4826.52	4860.13	4826.55	4828.37	4976.02	4874.72	4826.52	5059.7
-727.429	727.429	5031.97	4826	4860.77	4826.03	4827.89	4978.56	4872.66	4826	5061.9
-727.379	727.379	5177.47	4825.12	4861.09	4825.15	4827.04	4980.73	4870.28	4825.12	5063.82
-727.329	727.329	5161.17	4824.27	4861.5	4824.3	4826.23	4982.92	4867.97	4824.27	5065.85
-727.279	727.279	5163.68	4823.41	4861.96	4823.44	4825.41	4985.08	4865.69	4823.41	5067.95
-727.229	727.229	5079.44	4822.76	4862.68	4822.8	4824.8	4987.44	4863.67	4822.76	5070.33
-727.179	727.179	5139.5	4821.96	4863.3	4822	4824.04	4989.61	4861.53	4821.96	5072.62
-727.129	727.129	5014.33	4821.48	4864.3	4821.52	4823.59	4992.07	4859.74	4821.48	5075.3
-727.079	727.079	5095.18	4820.79	4865.16	4820.83	4822.93	4994.29	4857.78	4820.79	5077.84
-727.029	727.029	5002.57	4820.33	4866.31	4820.37	4822.51	4996.71	4856.09	4820.33	5080.68
-726.979	726.979	4954.21	4819.99	4867.66	4820.03	4822.21	4999.2	4854.56	4819.99	5083.71
-726.929	726.929	4977.34	4819.59	4869.02	4819.63	4821.85	5001.58	4853.01	4819.59	5086.73
-726.879	726.879	5094.38	4818.9	4870.15	4818.94	4821.19	5003.62	4851.2	4818.9	5089.51
-726.829	726.829	5232.13	4817.86	4871.01	4817.9	4820.19	5005.26	4849.07	4817.86	5092.01
-726.779	726.779	5098.49	4817.15	4872.29	4817.19	4819.52	5007.16	4847.31	4817.15	5094.89
-726.729	726.729	4985.63	4816.72	4873.94	4816.77	4819.13	5009.29	4845.87	4816.72	5098.12
-726.679	726.679	5072.81	4816.08	4875.46	4816.12	4818.52	5011.13	4844.24	4816.07	5101.18
-726.629	726.629	5205.93	4815.09	4876.73	4815.14	4817.57	5012.55	4842.31	4815.09	5103.95
-726.579	726.579	5145.8	4814.26	4878.24	4814.31	4816.77	5014.05	4840.56	4814.25	5106.91
-726.529	726.529	5103.34	4813.53	4879.96	4813.58	4816.08	5015.58	4838.94	4813.53	5110.03
-726.479	726.479	5158.34	4812.66	4881.64	4812.71	4815.25	5016.88	4837.21	4812.65	5113.07
-726.429	726.429	5150.07	4811.8	4883.45	4811.86	4814.43	5018.11	4835.53	4811.8	5116.17
-726.379	726.379	5012.16	4811.3	4885.72	4811.35	4813.96	5019.59	4834.23	4811.3	5119.67
-726.329	726.329	5115.99	4810.53	4887.84	4810.58	4813.24	5020.71	4832.69	4810.53	5122.96
-726.279	726.279	5187.74	4809.58	4889.89	4809.63	4812.35	5021.55	4830.99	4809.57	5126.12
-726.229	726.229	5242.54	4808.48	4891.92	4808.54	4811.31	5022.15	4829.18	4808.48	5129.19
-726.179	726.179	5077.28	4807.8	4894.5	4807.86	4810.7	5023.06	4827.81	4807.8	5132.72
-726.129	726.129	5177.07	4806.87	4896.96	4806.93	4809.83	5023.61	4826.21	4806.87	5136.06
-726.079	726.079	5127.42	4806.06	4899.68	4806.12	4809.08	5024.17	4824.76	4806.06	5139.56
-726.029	726.029	5108.49	4805.3	4902.58	4805.36	4808.38	5024.66	4823.37	4805.3	5143.16
-725.979	725.979	5112.28	4804.52	4905.61	4804.59	4807.67	5025.02	4822	4804.52	5146.81
-725.929	725.929	5119.61	4803.73	4908.76	4803.8	4806.94	5025.24	4820.63	4803.73	5150.47
-725.879	725.879	5022.41	4803.18	4912.31	4803.25	4806.46	5025.59	4819.52	4803.17	5154.44
-725.829	725.829	5064.71	4802.52	4915.92	4802.59	4805.87	5025.71	4818.32	4802.51	5158.37
-725.779	725.779	5027.22	4801.95	4919.78	4802.03	4805.38	5025.8	4817.24	4801.95	5162.44
-725.729	725.729	5249.55	4800.82	4923.23	4800.9	4804.32	5025.2	4815.61	4800.82	5166
-725.679	725.679	5306.05	4799.54	4926.7	4799.63	4803.12	5024.32	4813.86	4799.54	5169.48
-725.629	725.629	5224.15	4798.47	4930.54	4798.56	4802.13	5023.53	4812.33	4798.47	5173.21
-725.579	725.579	5265.63	4797.29	4934.43	4797.38	4801.03	5022.5	4810.71	4797.29	5176.9
-725.529	725.529	5080.59	4796.58	4938.98	4796.67	4800.39	5021.81	4809.56	4796.57	5181.13
-725.479	725.479	5180.23	4795.61	4943.46	4795.71	4799.51	5020.74	4808.18	4795.6	5185.18
-725.429	725.429	5154.56	4794.7	4948.16	4794.8	4798.68	5019.61	4806.88	4794.7	5189.35
-725.379	725.379	5165.07	4793.77	4953.02	4793.87	4797.83	5018.32	4805.56	4793.76	5193.56
-725.329	725.329	5314.78	4792.45	4957.67	4792.56	4796.61	5016.52	4803.88	4792.45	5197.45
-725.279	725.279	5125.23	4791.61	4962.97	4791.72	4795.86	5015.07	4802.69	4791.61	5201.89
-725.229	725.229	5175.64	4790.64	4968.34	4790.76	4794.98	5013.37	4801.37	4790.64	5206.28
-725.179	725.179	5138.41	4789.76	4973.99	4789.88	4794.2	5011.64	4800.17	4789.76	5210.84
-725.129	725.129	5328.52	4788.4	4979.33	4788.52	4792.93	5009.31	4798.49	4788.4	5214.99
-725.079	725.079	5212.81	4787.33	4985.13	4787.46	4791.96	5007.14	4797.11	4787.33	5219.5
-725.029	725.029	5244.54	4786.18	4991.03	4786.3	4790.91	5004.78	4795.66	4786.17	5223.99
-724.979	724.979	5246.81	4785.01	4997.09	4785.15	4789.85	5002.29	4794.21	4785.01	5228.55
-724.929	724.929	5235.93	4783.87	5003.36	4784.01	4788.81	4999.72	4792.8	4783.87	5233.22
-724.879	724.879	5185.4	4782.86	5009.93	4783	4787.91	4997.16	4791.52	4782.86	5238.09
-724.829	724.829	5321.22	4781.5	5016.31	4781.64	4786.66	4994.15	4789.91	4781.5	5242.68
-724.779	724.779	5191.46	4780.47	5023.18	4780.61	4785.74	4991.36	4788.62	4780.46	5247.66
-724.729	724.729	5226.81	4779.34	5030.11	4779.49	4784.73	4988.37	4787.26	4779.33	5252.62
-724.679	724.679	5334.63	4777.94	5036.91	4778.09	4783.44	4985.02	4785.63	4777.93	5257.36
-724.629	724.629	5243.44	4776.76	5044.09	4776.92	4782.39	4981.8	4784.23	4776.76	5262.39
-724.579	724.579	5176.09	4775.75	5051.58	4775.91	4781.5	4978.65	4783.01	4775.75	5267.66
-724.529	724.529	5257.09	4774.54	5058.98	4774.7	4780.41	4975.21	4781.58	4774.53	5272.76
-724.479	724.479	5236.67	4773.37	5066.55	4773.54	4779.38	4971.74	4780.22	4773.37	5277.96
-724.429	724.429	5199.02	4772.3	5074.32	4772.47	4778.44	4968.28	4778.95	4772.29	5283.3
-724.379	724.379	5163.75	4771.31	5082.28	4771.49	4777.58	4964.84	4777.77	4771.3	5288.75
-724.329	724.329	5222.4	4770.17	5090.17	4770.36	4776.59	4961.17	4776.45	4770.16	5294.09
-724.279	724.279	5333.43	4768.75	5097.86	4768.95	4775.31	4957.15	4774.86	4768.74	5299.17
-724.229	724.229	5412.61	4767.12	5105.42	4767.33	4773.83	4952.87	4773.06	4767.12	5304.05
-724.179	724.179	5439.83	4765.42	5112.95	4765.64	4772.28	4948.46	4771.2	4765.42	5308.87
-724.129	724.129	5414.55	4763.78	5120.58	4764.01	4770.79	4944.06	4769.4	4763.78	5313.73
-724.079	724.079	5470.98	4762	5128.08	4762.24	4769.16	4939.46	4767.46	4761.99	5318.44
-724.029	724.029	5419.53	4760.34	5135.72	4760.58	4767.66	4934.94	4765.65	4760.33	5323.24
-723.979	723.979	5298.51	4758.98	5143.65	4759.23	4766.47	4930.69	4764.15	4758.97	5328.31
-723.929	723.929	5331.67	4757.53	5151.48	4757.8	4765.19	4926.31	4762.57	4757.53	5333.24
-723.879	723.879	5334.11	4756.08	5159.25	4756.35	4763.91	4921.89	4760.97	4756.07	5338.1
-723.829	723.829	5364.37	4754.54	5166.89	4754.82	4762.55	4917.36	4759.31	4754.54	5342.8
-723.779	723.779	5385.64	4752.95	5174.41	4753.24	4761.14	4912.75	4757.59	4752.94	5347.37
-723.729	723.729	5411.36	4751.29	5181.76	4751.58	4759.67	4908.05	4755.8	4751.28	5351.76
-723.679	723.679	5269.68	4749.98	5189.35	4750.28	4758.55	4903.7	4754.37	4749.97	5356.39
-723.629	723.629	5352.47	4748.46	5196.61	4748.77	4757.22	4899.12	4752.74	4748.45	5360.67
-723.579	723.579	5291.9	4747.09	5203.87	4747.41	4756.05	4894.68	4751.25	4747.08	5364.96
-723.529	723.529	5406.24	4745.42	5210.67	4745.75	4754.6	4889.95	4749.48	4745.41	5368.81
-723.479	723.479	5266.84	4744.11	5217.65	4744.44	4753.49	4885.56	4748.06	4744.1	5372.83
-723.429	723.429	5509.72	4742.17	5223.82	4742.52	4751.78	4880.56	4746.02	4742.16	5376.06
-723.379	723.379	5452.53	4740.38	5229.89	4740.74	4750.21	4875.71	4744.13	4740.37	5379.21
-723.329	723.329	5428.78	4738.64	5235.78	4739.01	4748.7	4870.93	4742.29	4738.63	5382.2
-723.279	723.279	5446.54	4736.85	5241.37	4737.23	4747.15	4866.11	4740.41	4736.84	5384.91
-723.229	723.229	5326.4	4735.37	5247	4735.75	4745.9	4861.61	4738.83	4735.35	5387.68
-723.179	723.179	5441.65	4733.58	5252.04	4733.97	4744.37	4856.83	4736.96	4733.57	5389.9
-723.129	723.129	5432.46	4731.82	5256.81	4732.22	4742.86	4852.09	4735.11	4731.81	5391.87
-723.079	723.079	5327.64	4730.31	5261.5	4730.72	4741.62	4847.64	4733.52	4730.3	5393.81
-723.029	723.029	5378.91	4728.68	5265.72	4729.09	4740.25	4843.09	4731.8	4728.66	5395.3
-722.979	722.979	5301.76	4727.23	5269.77	4727.65	4739.08	4838.75	4730.27	4727.22	5396.68
-722.929	722.929	5338.14	4725.69	5273.38	4726.13	4737.82	4834.36	4728.65	4725.67	5397.66
-722.879	722.879	5417.09	4723.94	5276.41	4724.41	4736.37	4829.79	4726.83	4723.93	5398.12
-722.829	722.829	5361.2	4722.33	5279.2	4722.82	4735.06	4825.4	4725.15	4722.32	5398.37
-722.779	722.779	5403.25	4720.62	5281.46	4721.13	4733.65	4820.94	4723.36	4720.6	5398.16
-722.729	722.729	5396.69	4718.91	5283.3	4719.44	4732.27	4816.53	4721.58	4718.89	5397.57
-722.679	722.679	5384.03	4717.23	5284.76	4717.79	4730.91	4812.19	4719.84	4717.21	5396.65
-722.629	722.629	5319.4	4715.71	5285.95	4716.29	4729.73	4808.05	4718.25	4715.69	5395.52
-722.579	722.579	5302.97	4714.23	5286.75	4714.83	4728.6	4804	4716.7	4714.21	5394.06
-722.529	722.529	5400.98	4712.49	5286.87	4713.12	4727.22	4799.74	4714.91	4712.47	5391.97
-722.479	722.479	5289.12	4711.04	5286.82	4711.69	4726.13	4795.8	4713.39	4711.02	5389.77
-722.429	722.429	5402.27	4709.29	5285.98	4709.96	4724.77	4791.62	4711.59	4709.27	5386.85
-722.379	722.379	5471.83	4707.37	5284.53	4708.06	4723.23	4787.31	4709.6	4707.35	5383.37
-722.329	722.329	5372.65	4705.69	5282.87	4706.4	4721.95	4783.3	4707.87	4705.67	5379.75
-722.279	722.279	5369.99	4704.01	5280.77	4704.75	4720.69	4779.34	4706.14	4703.99	5375.75
-722.229	722.229	5385.97	4702.29	5278.18	4703.05	4719.4	4775.38	4704.36	4702.27	5371.32
-722.179	722.179	5420.45	4700.48	5275.05	4701.26	4718.02	4771.38	4702.5	4700.45	5366.42
-722.129	722.129	5309.86	4698.94	5271.7	4699.75	4716.94	4767.71	4700.91	4698.92	5361.37
-722.079	722.079	5353.54	4697.29	5267.81	4698.12	4715.75	4763.98	4699.21	4697.26	5355.84
-722.029	722.029	5519	4695.22	5263.06	4696.06	4714.16	4759.87	4697.08	4695.19	5349.52
-721.979	721.979	5324.63	4693.63	5258.38	4694.5	4713.07	4756.3	4695.45	4693.6	5343.33
-721.929	721.929	5303.33	4692.09	5253.34	4692.98	4712.04	4752.83	4693.86	4692.06	5336.85
-721.879	721.879	5419.73	4690.25	5247.59	4691.17	4710.74	4749.11	4691.98	4690.22	5329.73
-721.829	721.829	5266.33	4688.8	5241.78	4689.74	4709.83	4745.83	4690.48	4688.77	5322.62
-721.779	721.779	5215.07	4687.47	5235.71	4688.43	4709.06	4742.72	4689.11	4687.44	5315.32
-721.729	721.729	5199.17	4686.18	5229.31	4687.16	4708.35	4739.69	4687.78	4686.15	5307.75
-721.679	721.679	5222.18	4684.83	5222.49	4685.83	4707.6	4736.65	4686.39	4684.79	5299.82
-721.629	721.629	5274.9	4683.34	5215.18	4684.36	4706.73	4733.53	4684.86	4683.3	5291.49
-721.579	721.579	5250.29	4681.91	5207.6	4682.95	4705.93	4730.51	4683.39	4681.87	5282.95
-721.529	721.529	5220.89	4680.55	5199.75	4681.62	4705.23	4727.61	4681.99	4680.51	5274.2
-721.479	721.479	5442.48	4678.63	5191.03	4679.72	4703.99	4724.19	4680.03	4678.59	5264.66
-721.429	721.429	5295.39	4677.07	5182.39	4678.19	4703.14	4721.18	4678.44	4677.03	5255.26
-721.379	721.379	5259.22	4675.61	5173.56	4676.78	4702.39	4718.3	4676.93	4675.56	5245.79
-721.329	721.329	5243.45	4674.17	5164.53	4675.4	4701.71	4715.5	4675.47	4674.12	5236.17
-721.279	721.279	5191.99	4672.87	5155.38	4674.16	4701.18	4712.87	4674.13	4672.82	5226.51
-721.229	721.229	5167.13	4671.62	5146.07	4672.97	4700.73	4710.35	4672.85	4671.57	5216.74
-721.179	721.179	5138.42	4670.45	5136.61	4671.85	4700.38	4707.93	4671.64	4670.39	5206.91
-721.129	721.129	5247.31	4668.99	5126.7	4670.45	4699.77	4705.27	4670.15	4668.93	5196.68
-721.079	721.079	5263.23	4667.49	5116.59	4669.01	4699.16	4702.61	4668.62	4667.43	5186.32
-721.029	721.029	5189.2	4666.18	5106.51	4667.75	4698.75	4700.17	4667.28	4666.11	5176.07
-720.979	720.979	5211.01	4664.8	5096.24	4666.44	4698.32	4697.71	4665.88	4664.74	5165.71
-720.929	720.929	5174.13	4663.52	5085.96	4665.21	4698	4695.38	4664.58	4663.45	5155.39
-720.879	720.879	5183.28	4662.21	5075.55	4663.96	4697.7	4693.05	4663.25	4662.14	5145.01
-720.829	720.829	5139.51	4661	5065.17	4662.81	4697.53	4690.86	4662.02	4660.93	5134.74
-720.779	720.779	5153.67	4659.76	5054.7	4661.63	4697.36	4688.67	4660.76	4659.69	5124.43
-720.729	720.729	5088.07	4658.68	5044.35	4660.61	4697.38	4686.67	4659.66	4658.61	5114.32
-720.679	720.679	5140.38	4657.47	5033.84	4659.45	4697.31	4684.57	4658.42	4657.39	5104.11
-720.629	720.629	5031.7	4656.52	5023.6	4658.57	4697.54	4682.77	4657.46	4656.45	5094.23
-720.579	720.579	5146.67	4655.29	5013.07	4657.39	4697.52	4680.71	4656.2	4655.21	5084.14
-720.529	720.529	5053.67	4654.29	5002.79	4656.44	4697.77	4678.91	4655.18	4654.2	5074.37
-720.479	720.479	5155.85	4653.03	4992.29	4655.24	4697.8	4676.87	4653.89	4652.94	5064.45
-720.429	720.429	5009.22	4652.13	4982.21	4654.4	4698.25	4675.23	4652.98	4652.04	5055.01
-720.379	720.379	5073.25	4651.07	4972.02	4653.39	4698.57	4673.45	4651.89	4650.97	5045.54
-720.329	720.329	5099.12	4649.95	4961.84	4652.32	4698.86	4671.63	4650.74	4649.84	5036.14
-720.279	720.279	5049.66	4648.94	4951.88	4651.37	4699.33	4669.95	4649.71	4648.83	5027.03
-720.229	720.229	5050.23	4647.93	4942.01	4650.42	4699.83	4668.29	4648.68	4647.82	5018.08
-720.179	720.179	5077.02	4646.86	4932.18	4649.39	4700.31	4666.58	4647.58	4646.73	5009.24
-720.129	720.129	5012.43	4645.94	4922.62	4648.53	4701	4665.06	4646.64	4645.81	5000.74
-720.079	720.079	4975.72	4645.11	4913.28	4647.76	4701.83	4663.65	4645.79	4644.98	4992.53
-720.029	720.029	5047.54	4644.1	4903.89	4646.8	4702.53	4662.07	4644.75	4643.96	4984.34
-719.979	719.979	5047.09	4643.09	4894.65	4645.84	4703.29	4660.51	4643.71	4642.94	4976.38
-719.929	719.929	5064.07	4642.03	4885.51	4644.84	4704.05	4658.93	4642.63	4641.88	4968.59
-719.879	719.879	5025.14	4641.07	4876.62	4643.97	4704.96	4657.46	4641.65	4640.91	4961.17
-719.829	719.829	5022.69	4640.11	4867.9	4643.16	4705.92	4656.01	4640.66	4639.95	4954.03
-719.779	719.779	4843.51	4639.6	4859.79	4642.8	4707.4	4655.02	4640.13	4639.43	4947.58
-719.729	719.729	4897.26	4638.95	4851.7	4642.31	4708.79	4653.92	4639.46	4638.78	4941.23
-719.679	719.679	4898.93	4638.3	4843.8	4641.8	4710.24	4652.82	4638.78	4638.12	4935.12
-719.629	719.629	4843.32	4637.79	4836.21	4641.44	4711.88	4651.88	4638.25	4637.61	4929.42
-719.579	719.579	4984.38	4636.92	4828.44	4640.72	4713.23	4650.6	4637.35	4636.73	4923.6
-719.529	719.529	4917.57	4636.22	4821.01	4640.16	4714.8	4649.5	4636.63	4636.02	4918.2
-719.479	719.479	4862.17	4635.65	4813.9	4639.74	4716.58	4648.54	4636.04	4635.45	4913.2
-719.429	719.429	4829.63	4635.16	4807.05	4639.41	4718.51	4647.68	4635.53	4634.96	4908.54
-719.379	719.379	4861.59	4634.6	4800.3	4638.99	4720.41	4646.76	4634.94	4634.39	4904.05
-719.329	719.329	4860	4634.04	4793.75	4638.57	4722.38	4645.84	4634.35	4633.82	4899.84
-719.279	719.279	4799.82	4633.63	4787.52	4638.31	4724.56	4645.09	4633.91	4633.4	4896.03
-719.229	719.229	4884.57	4633.01	4781.25	4637.83	4726.6	4644.13	4633.26	4632.76	4892.26
-719.179	719.179	4895.61	4632.36	4775.13	4637.32	4728.67	4643.16	4632.57	4632.1	4888.71
-719.129	719.129	4890.78	4631.73	4769.19	4636.82	4730.82	4642.2	4631.9	4631.45	4885.42
-719.079	719.079	4846.81	4631.2	4763.54	4636.43	4733.14	4641.37	4631.35	4630.9	4882.5
-719.029	719.029	4765.26	4630.87	4758.27	4636.24	4735.73	4640.74	4631.01	4630.56	4880.05
-718.979	718.979	4904.55	4630.19	4752.82	4635.71	4738.05	4639.78	4630.31	4629.87	4877.49
-718.929	718.929	4834.48	4629.69	4747.71	4635.34	4740.6	4639	4629.78	4629.36	4875.34
-718.879	718.879	4821.41	4629.22	4742.78	4635.01	4743.25	4638.26	4629.29	4628.87	4873.45
-718.829	718.829	4880.31	4628.6	4737.86	4634.53	4745.82	4637.37	4628.65	4628.24	4871.65
-718.779	718.779	4722.83	4628.37	4733.49	4634.45	4748.85	4636.89	4628.4	4628	4870.47
-718.729	718.729	4815.46	4627.92	4729.05	4634.13	4751.71	4636.19	4627.92	4627.52	4869.29
-718.679	718.679	4812.77	4627.46	4724.77	4633.81	4754.64	4635.49	4627.45	4627.06	4868.34
-718.629	718.629	4876.61	4626.85	4720.46	4633.34	4757.47	4634.64	4626.81	4626.43	4867.43
-718.579	718.579	4955.39	4626.03	4716.09	4632.66	4760.17	4633.6	4625.97	4625.6	4866.54
-718.529	718.529	4821.22	4625.55	4712.18	4632.32	4763.26	4632.9	4625.47	4625.1	4866.18
-718.479	718.479	4763.29	4625.22	4708.56	4632.12	4766.57	4632.35	4625.11	4624.75	4866.17
-718.429	718.429	4788.96	4624.81	4705	4631.86	4769.87	4631.74	4624.69	4624.34	4866.3
-718.379	718.379	4866.73	4624.22	4701.38	4631.4	4773.03	4630.94	4624.07	4623.73	4866.41
-718.329	718.329	4872.9	4623.6	4697.85	4630.99	4776.23	4630.13	4623.44	4623.1	4866.76
-718.279	718.279	4821.18	4623.12	4694.56	4630.74	4779.62	4629.45	4622.93	4622.6	4867.44
-718.229	718.229	4735.81	4622.84	4691.6	4630.71	4783.27	4628.99	4622.63	4622.31	4868.5
-718.179	718.179	4900.03	4622.16	4688.33	4630.27	4786.56	4628.12	4621.93	4621.61	4869.32
-718.129	718.129	4988.62	4621.26	4684.94	4629.62	4789.67	4627.04	4620.99	4620.68	4870.11
-718.079	718.079	5002.69	4620.33	4681.62	4628.93	4792.79	4625.91	4620.02	4619.72	4871.02
-718.029	718.029	4856.45	4619.77	4678.76	4628.62	4796.33	4625.16	4619.41	4619.12	4872.46
-717.979	717.979	4887.76	4619.13	4675.91	4628.24	4799.83	4624.33	4618.73	4618.44	4873.96
-717.929	717.929	4911.72	4618.43	4673.08	4627.81	4803.3	4623.45	4617.98	4617.7	4875.55
-717.879	717.879	4862.56	4617.85	4670.46	4627.51	4806.94	4622.69	4617.36	4617.08	4877.39
-717.829	717.829	4853.51	4617.29	4667.95	4627.24	4810.62	4621.95	4616.75	4616.49	4879.38
-717.779	717.779	4795.38	4616.87	4665.66	4627.13	4814.49	4621.37	4616.29	4616.03	4881.64
-717.729	717.729	4997.73	4615.95	4662.94	4626.51	4817.87	4620.28	4615.32	4615.07	4883.51
-717.679	717.679	5037.33	4614.92	4660.18	4625.81	4821.16	4619.08	4614.25	4614	4885.38
-717.629	717.629	4963.23	4614.07	4657.68	4625.3	4824.67	4618.08	4613.36	4613.12	4887.54
-717.579	717.579	4924.24	4613.32	4655.33	4624.9	4828.28	4617.17	4612.57	4612.34	4889.89
-717.529	717.529	5012.94	4612.35	4652.83	4624.28	4831.68	4616.05	4611.55	4611.32	4892.11
-717.479	717.479	4934.75	4611.57	4650.58	4623.88	4835.29	4615.12	4610.72	4610.51	4894.61
-717.429	717.429	4906.47	4610.86	4648.46	4623.56	4838.96	4614.26	4609.97	4609.76	4897.26
-717.379	717.379	4921.86	4610.11	4646.36	4623.21	4842.59	4613.36	4609.17	4608.97	4899.94
-717.329	717.329	4992.14	4609.18	4644.12	4622.69	4846.04	4612.29	4608.2	4608	4902.5
-717.279	717.279	4870.96	4608.55	4642.24	4622.5	4849.78	4611.52	4607.53	4607.34	4905.42
-717.229	717.229	4914.53	4607.81	4640.3	4622.2	4853.4	4610.65	4606.74	4606.57	4908.28
-717.179	717.179	4902.67	4607.1	4638.43	4621.96	4857.02	4609.8	4605.99	4605.82	4911.22
-717.129	717.129	4966.02	4606.23	4636.45	4621.56	4860.46	4608.8	4605.08	4604.91	4914.04
-717.079	717.079	4804.48	4605.77	4634.91	4621.6	4864.28	4608.2	4604.57	4604.4	4917.3
-717.029	717.029	4819.73	4605.26	4633.37	4621.61	4868.02	4607.57	4604.03	4603.86	4920.55
-716.979	716.979	4969.79	4604.37	4631.49	4621.25	4871.33	4606.56	4603.1	4602.94	4923.42
-716.929	716.929	5046.02	4603.33	4629.45	4620.73	4874.41	4605.36	4601.98	4601.82	4926.16
-716.879	716.879	4991.24	4602.44	4627.58	4620.36	4877.57	4604.29	4600.99	4600.83	4929.06
-716.829	716.829	5017.38	4601.49	4625.68	4619.94	4880.61	4603.16	4599.94	4599.78	4931.9
-716.779	716.779	5022.62	4600.51	4623.79	4619.53	4883.58	4602.01	4598.87	4598.71	4934.72
-716.729	716.729	4883.36	4599.89	4622.29	4619.5	4886.82	4601.21	4598.14	4598	4937.88
-716.679	716.679	4901.4	4599.22	4620.76	4619.44	4889.95	4600.37	4597.37	4597.23	4940.97
-716.629	716.629	5053.64	4598.17	4618.87	4619.02	4892.62	4599.15	4596.22	4596.08	4943.66
-716.579	716.579	4969.9	4597.32	4617.23	4618.83	4895.42	4598.13	4595.27	4595.13	4946.54
-716.529	716.529	4961.38	4596.49	4615.62	4618.69	4898.15	4597.14	4594.34	4594.21	4949.4
-716.479	716.479	4867.31	4595.9	4614.28	4618.82	4901.01	4596.38	4593.65	4593.52	4952.45
-716.429	716.429	4965.98	4595.05	4612.71	4618.73	4903.53	4595.37	4592.71	4592.58	4955.21
-716.379	716.379	4927.48	4594.31	4611.25	4618.76	4906.04	4594.46	4591.86	4591.73	4958.02
-716.329	716.329	4888.26	4593.65	4609.91	4618.93	4908.55	4593.65	4591.11	4590.98	4960.88
-716.279	716.279	4880.31	4593.02	4608.61	4619.15	4910.96	4592.86	4590.38	4590.25	4963.71
-716.229	716.229	4910.72	4592.31	4607.26	4619.32	4913.18	4591.99	4589.56	4589.44	4966.4
-716.179	716.179	4950.03	4591.49	4605.82	4619.43	4915.18	4591.02	4588.65	4588.53	4968.93
-716.129	716.129	4996.99	4590.56	4604.28	4619.47	4916.94	4589.93	4587.62	4587.5	4971.28
-716.079	716.079	4884.43	4589.91	4603.03	4619.83	4918.85	4589.12	4586.86	4586.75	4973.84
-716.029	716.029	5079.83	4588.76	4601.31	4619.73	4920.12	4587.82	4585.62	4585.51	4975.83
-715.979	715.979	4988.6	4587.84	4599.83	4619.92	4921.48	4586.75	4584.59	4584.49	4977.97
-715.929	715.929	4966.61	4586.97	4598.42	4620.2	4922.76	4585.73	4583.63	4583.52	4980.09
-715.879	715.879	5037.12	4585.92	4596.84	4620.36	4923.71	4584.54	4582.48	4582.38	4981.95
-715.829	715.829	4994.28	4584.98	4595.38	4620.67	4924.62	4583.45	4581.44	4581.34	4983.84
-715.779	715.779	4893.55	4584.28	4594.19	4621.3	4925.63	4582.61	4580.64	4580.55	4985.91
-715.729	715.729	4970.01	4583.49	4592.82	4621.79	4926.3	4581.58	4579.66	4579.57	4987.8
-715.679	715.679	5068.85	4582.5	4591.2	4622.08	4926.57	4580.3	4578.42	4578.33	4989.41
-715.629	715.629	5044.53	4581.57	4589.66	4622.51	4926.73	4579.08	4577.24	4577.15	4991.02
-715.579	715.579	5046.94	4580.63	4588.12	4623	4926.73	4577.85	4576.05	4575.97	4992.53
-715.529	715.529	4946.46	4579.94	4586.84	4623.8	4926.81	4576.87	4575.11	4575.03	4994.21
-715.479	715.479	4939.41	4579.27	4585.58	4624.71	4926.73	4575.9	4574.19	4574.11	4995.83
-715.429	715.429	5060.54	4578.29	4584.03	4625.39	4926.18	4574.63	4572.96	4572.88	4997.07
-715.379	715.379	5007.47	4577.44	4582.62	4626.28	4925.6	4573.5	4571.86	4571.79	4998.36
-715.329	715.329	4991.91	4576.63	4581.26	4627.3	4924.89	4572.41	4570.79	4570.72	4999.65
-715.279	715.279	4940.43	4575.94	4580.03	4628.55	4924.14	4571.45	4569.86	4569.79	5001.01
-715.229	715.229	4937.09	4575.26	4578.81	4629.9	4923.23	4570.5	4568.93	4568.86	5002.31
-715.179	715.179	4978.18	4574.48	4577.5	4631.24	4922.05	4569.44	4567.89	4567.83	5003.45
-715.129	715.129	5019.49	4573.58	4576.09	4632.6	4920.6	4568.27	4566.75	4566.69	5004.45
-715.079	715.079	4943.1	4572.88	4574.88	4634.26	4919.17	4567.29	4565.8	4565.74	5005.59
-715.029	715.029	4953.99	4572.15	4573.65	4636.01	4917.54	4566.29	4564.82	4564.76	5006.66
-714.979	714.979	4946.34	4571.43	4572.44	4637.92	4915.75	4565.3	4563.86	4563.8	5007.72
-714.929	714.929	5075.6	4570.39	4570.91	4639.63	4913.47	4563.98	4562.56	4562.5	5008.42
-714.879	714.879	5039.29	4569.43	4569.47	4641.57	4911.12	4562.75	4561.36	4561.3	5009.2
-714.829	714.829	5013.7	4568.54	4568.11	4643.72	4908.67	4561.58	4560.21	4560.16	5010.04
-714.779	714.779	4954.81	4567.79	4566.89	4646.18	4906.21	4560.56	4559.22	4559.16	5011.04
-714.729	714.729	5022.06	4566.87	4565.51	4648.63	4903.42	4559.37	4558.05	4557.99	5011.88
-714.679	714.679	5016.25	4565.96	4564.15	4651.26	4900.49	4558.18	4556.89	4556.83	5012.76
-714.629	714.629	4882.56	4565.38	4563.12	4654.42	4897.75	4557.34	4556.06	4556.01	5014.02
-714.579	714.579	5025.94	4564.45	4561.74	4657.4	4894.5	4556.12	4554.88	4554.82	5014.96
-714.529	714.529	5115.79	4563.35	4560.14	4660.33	4890.87	4554.68	4553.46	4553.41	5015.79
-714.479	714.479	4923.41	4562.82	4559.02	4663.99	4887.57	4553.72	4552.52	4552.47	5017.27
-714.429	714.429	4976.54	4562.16	4557.77	4667.71	4884	4552.63	4551.45	4551.4	5018.71
-714.379	714.379	4910.41	4561.69	4556.69	4671.81	4880.47	4551.69	4550.54	4550.5	5020.41
-714.329	714.329	4978.6	4561.06	4555.44	4675.99	4876.63	4550.59	4549.46	4549.42	5022.09
-714.279	714.279	5077.64	4560.2	4553.94	4680.17	4872.41	4549.23	4548.13	4548.08	5023.66
-714.229	714.229	5138.95	4559.19	4552.29	4684.43	4867.92	4547.71	4546.63	4546.59	5025.22
-714.179	714.179	5029.19	4558.48	4550.92	4689.24	4863.58	4546.46	4545.41	4545.37	5027.24
-714.129	714.129	5130.89	4557.53	4549.29	4694.08	4858.87	4544.96	4543.93	4543.89	5029.2
-714.079	714.079	5104.05	4556.67	4547.73	4699.25	4854.12	4543.52	4542.52	4542.48	5031.42
-714.029	714.029	5268.45	4555.41	4545.75	4704.3	4848.85	4541.66	4540.68	4540.64	5033.42
-713.979	713.979	4949.73	4554.97	4544.58	4710.48	4844.27	4540.6	4539.65	4539.61	5036.49
-713.929	713.929	4957.97	4554.54	4543.39	4716.94	4839.58	4539.52	4538.59	4538.56	5039.78
-713.879	713.879	5073.62	4553.84	4541.9	4723.41	4834.5	4538.14	4537.24	4537.2	5043.02
-713.829	713.829	4958.24	4553.45	4540.71	4730.55	4829.64	4537.06	4536.18	4536.14	5046.87
-713.779	713.779	4978.58	4553.04	4539.47	4737.96	4824.64	4535.91	4535.06	4535.02	5050.97
-713.729	713.729	5143.23	4552.24	4537.83	4745.29	4819.15	4534.35	4533.52	4533.49	5054.95
-713.679	713.679	5042.81	4551.72	4536.47	4753.25	4813.85	4533.04	4532.23	4532.2	5059.56
-713.629	713.629	5067.39	4551.17	4535.04	4761.53	4808.42	4531.66	4530.88	4530.85	5064.45
-713.579	713.579	5058.4	4550.68	4533.63	4770.18	4802.95	4530.3	4529.55	4529.52	5069.7
-713.529	713.529	5059.74	4550.21	4532.21	4779.21	4797.42	4528.94	4528.21	4528.18	5075.31
-713.479	713.479	4994.61	4549.95	4530.95	4788.82	4792.01	4527.74	4527.03	4527	5081.49
-713.429	713.429	5022.81	4549.65	4529.63	4798.73	4786.48	4526.46	4525.78	4525.75	5087.97
-713.379	713.379	5145.7	4549.08	4527.98	4808.7	4780.6	4524.87	4524.21	4524.18	5094.52
-713.329	713.329	5043.5	4548.81	4526.59	4819.37	4774.95	4523.53	4522.9	4522.87	5101.79
-713.279	713.279	5076.38	4548.5	4525.12	4830.35	4769.19	4522.13	4521.5	4521.48	5109.4
-713.229	713.229	4998.28	4548.44	4523.84	4841.9	4763.6	4520.91	4520.3	4520.27	5117.62
-713.179	713.179	5189.94	4547.94	4522.07	4853.38	4757.5	4519.21	4518.6	4518.58	5125.81
-713.129	713.129	5312.27	4547.19	4519.99	4864.96	4751.08	4517.2	4516.6	4516.58	5134.14
-713.079	713.079	5253.03	4546.64	4518.05	4877.06	4744.8	4515.33	4514.74	4514.72	5143.04
-713.029	713.029	5133.37	4546.45	4516.41	4889.86	4738.82	4513.75	4513.18	4513.15	5152.69
-712.979	712.979	5195.76	4546.16	4514.61	4902.9	4732.67	4512.02	4511.45	4511.43	5162.66
-712.929	712.929	5099.52	4546.19	4513.05	4916.53	4726.78	4510.53	4509.97	4509.95	5173.3
-712.879	712.879	5212.51	4546	4511.19	4930.22	4720.6	4508.74	4508.19	4508.17	5184.09
-712.829	712.829	5262.03	4545.77	4509.21	4944.18	4714.31	4506.83	4506.29	4506.27	5195.25
-712.779	712.779	5208.06	4545.75	4507.36	4958.59	4708.17	4505.05	4504.52	4504.5	5206.95
-712.729	712.729	5188.8	4545.86	4505.56	4973.35	4702.09	4503.31	4502.79	4502.77	5219.12
-712.679	712.679	5268.76	4545.87	4503.55	4988.24	4695.84	4501.36	4500.85	4500.83	5231.54
-712.629	712.629	5337.42	4545.8	4501.36	5003.22	4689.43	4499.24	4498.74	4498.72	5244.19
-712.579	712.579	5374.43	4545.74	4499.07	5018.36	4682.96	4497.02	4496.53	4496.51	5257.13
-712.529	712.529	5311.61	4545.96	4496.93	5033.9	4676.68	4494.95	4494.47	4494.45	5270.62
-712.479	712.479	5238.94	4546.47	4494.97	5049.83	4670.62	4493.06	4492.59	4492.57	5284.68
-712.429	712.429	5234.86	4547.12	4493.02	5065.95	4664.6	4491.18	4490.72	4490.7	5299.09
-712.379	712.379	5396.38	4547.5	4490.66	5081.81	4658.22	4488.88	4488.43	4488.41	5313.43
-712.329	712.329	5403.67	4548	4488.27	5097.77	4651.86	4486.56	4486.12	4486.1	5328.08
-712.279	712.279	5392.64	4548.69	4485.9	5113.85	4645.57	4484.26	4483.83	4483.81	5343.04
-712.229	712.229	5407.02	4549.52	4483.49	5129.93	4639.29	4481.92	4481.5	4481.48	5358.24
-712.179	712.179	5355.31	4550.64	4481.21	5146.15	4633.18	4479.7	4479.29	4479.27	5373.81
-712.129	712.129	5392.64	4551.87	4478.82	5162.26	4627.03	4477.39	4476.98	4476.97	5389.52
-712.079	712.079	5469.63	4553.11	4476.24	5178.1	4620.74	4474.87	4474.48	4474.46	5405.24
-712.029	712.029	5471.38	4554.55	4473.64	5193.83	4614.5	4472.34	4471.96	4471.94	5421.11
-711.979	711.979	5393.3	4556.43	4471.28	5209.6	4608.51	4470.01	4469.63	4469.62	5437.38
-711.929	711.929	5624.19	4557.98	4468.34	5224.6	4601.99	4467.08	4466.71	4466.7	5453.2
-711.879	711.879	5432.45	4560.27	4465.87	5239.85	4596.02	4464.63	4464.28	4464.26	5469.6
-711.829	711.829	5426.76	4562.86	4463.41	5254.8	4590.11	4462.19	4461.85	4461.83	5486.06
-711.779	711.779	5491.61	4565.6	4460.78	5269.28	4584.1	4459.58	4459.24	4459.23	5502.42
-711.729	711.729	5398.84	4568.88	4458.37	5283.64	4578.38	4457.2	4456.87	4456.86	5519.05
-711.679	711.679	5560.83	4572.11	4455.56	5297.12	4572.3	4454.4	4454.08	4454.07	5535.22
-711.629	711.629	5561.18	4575.7	4452.73	5310.15	4566.29	4451.6	4451.29	4451.28	5551.38
-711.579	711.579	5497.25	4579.83	4450.06	5322.86	4560.5	4448.94	4448.65	4448.63	5567.66
-711.529	711.529	5497.08	4584.38	4447.38	5334.98	4554.77	4446.29	4446	4445.99	5583.85
-711.479	711.479	5539.82	4589.26	4444.59	5346.38	4548.99	4443.52	4443.24	4443.23	5599.84
-711.429	711.429	5505.24	4594.67	4441.88	5357.26	4543.36	4440.82	4440.55	4440.54	5615.82
-711.379	711.379	5641.57	4600.23	4438.81	5367.11	4537.45	4437.78	4437.52	4437.51	5631.35
-711.329	711.329	5586.71	4606.45	4435.88	5376.32	4531.74	4434.87	4434.62	4434.61	5646.83
-711.279	711.279	5817.76	4612.6	4432.36	5384.23	4525.49	4431.37	4431.13	4431.12	5661.6
-711.229	711.229	5674.04	4619.69	4429.19	5391.75	4519.67	4428.23	4427.99	4427.98	5676.63
-711.179	711.179	5579.73	4627.62	4426.25	5398.56	4514.15	4425.31	4425.08	4425.07	5691.63
-711.129	711.129	5720.94	4635.78	4422.95	5404.2	4508.32	4422.04	4421.81	4421.8	5706.11
-711.079	711.079	5662.3	4644.76	4419.79	5409.15	4502.7	4418.9	4418.67	4418.67	5720.64
-711.029	711.029	5612.07	4654.53	4416.74	5413.23	4497.26	4415.89	4415.66	4415.65	5735.05
-710.979	710.979	5677.45	4664.81	4413.53	5416.2	4491.72	4412.7	4412.47	4412.47	5749.09
-710.929	710.929	5781.03	4675.56	4410.04	5418.01	4485.96	4409.24	4409.02	4409.01	5762.77
-710.879	710.879	5679	4687.31	4406.8	5419.06	4480.52	4406.02	4405.81	4405.8	5776.52
-710.829	710.829	5699.12	4699.74	4403.51	5419.02	4475.08	4402.76	4402.55	4402.54	5789.96
-710.779	710.779	5758.68	4712.83	4400.05	5417.87	4469.54	4399.33	4399.12	4399.11	5803.18
-710.729	710.729	5753.29	4726.72	4396.6	5415.76	4464.06	4395.9	4395.7	4395.69	5816.28
-710.679	710.679	5810.6	4741.24	4393	5412.37	4458.49	4392.33	4392.13	4392.12	5828.95
-710.629	710.629	5803.27	4756.63	4389.41	5408.04	4452.98	4388.76	4388.57	4388.56	5841.59
-710.579	710.579	5867.03	4772.67	4385.64	5402.58	4447.36	4385.02	4384.83	4384.82	5853.98
-710.529	710.529	6047.48	4789.05	4381.41	5395.56	4441.33	4380.82	4380.63	4380.63	5865.67
-710.479	710.479	5869.09	4806.73	4377.63	5388	4435.79	4377.06	4376.87	4376.87	5877.74
-710.429	710.429	5863.59	4825.23	4373.84	5379.53	4430.31	4373.3	4373.12	4373.11	5889.76
-710.379	710.379	6026.8	4844.09	4369.64	5369.62	4424.46	4369.12	4368.94	4368.94	5901.19
-710.329	710.329	5934.19	4864	4365.65	5358.97	4418.89	4365.16	4364.99	4364.99	5912.73
-710.279	710.279	5934.89	4884.66	4361.67	5347.42	4413.35	4361.2	4361.03	4361.02	5924.21
-710.229	710.229	6076.56	4905.66	4357.32	5334.63	4407.49	4356.86	4356.7	4356.69	5935.21
-710.179	710.179	5956.95	4927.69	4353.27	5321.18	4401.96	4352.82	4352.65	4352.65	5946.33
-710.129	710.129	5874.52	4950.57	4349.42	5307.13	4396.68	4348.97	4348.81	4348.81	5957.55
-710.079	710.079	6062.28	4973.56	4345.08	5291.83	4390.96	4344.64	4344.49	4344.48	5968.15
-710.029	710.029	5864.51	4997.62	4341.23	5276.16	4385.77	4340.8	4340.65	4340.64	5979.02
-709.979	709.979	6157.63	5021.41	4336.63	5259.04	4379.88	4336.21	4336.06	4336.05	5988.96
-709.929	709.929	6158.88	5045.61	4332.01	5241.24	4374.01	4331.6	4331.46	4331.45	5998.67
-709.879	709.879	5914.11	5070.77	4328.01	5223.35	4368.79	4327.6	4327.46	4327.45	6008.71
-709.829	709.829	6047.89	5095.86	4323.65	5204.5	4363.26	4323.25	4323.11	4323.11	6018.08
-709.779	709.779	6028.33	5121.15	4319.33	5185.14	4357.8	4318.94	4318.81	4318.8	6027.15
-709.729	709.729	6015.66	5146.56	4315.04	5165.27	4352.41	4314.65	4314.52	4314.52	6035.85
-709.679	709.679	6007.24	5171.96	4310.75	5144.9	4347.05	4310.37	4310.25	4310.25	6044.06
-709.629	709.629	6114.09	5196.96	4306.18	5123.84	4341.45	4305.82	4305.69	4305.69	6051.5
-709.579	709.579	6266.36	5221.34	4301.22	5102	4335.49	4300.86	4300.74	4300.74	6057.96
-709.529	709.529	6311.32	5245.25	4296.13	5079.66	4329.43	4295.78	4295.67	4295.66	6063.6
-709.479	709.479	6117.65	5269.2	4291.52	5057.5	4323.88	4291.18	4291.07	4291.06	6069.04
-709.429	709.429	6105	5292.57	4286.93	5035.13	4318.39	4286.59	4286.49	4286.48	6073.68
-709.379	709.379	6110.48	5315.22	4282.31	5012.5	4312.9	4281.98	4281.88	4281.88	6077.42
-709.329	709.329	6143.76	5337.01	4277.6	4989.62	4307.33	4277.28	4277.18	4277.17	6080.14
-709.279	709.279	6124.48	5357.84	4272.92	4966.65	4301.84	4272.61	4272.51	4272.51	6081.83
-709.229	709.229	6000.13	5377.94	4268.55	4943.9	4296.67	4268.24	4268.15	4268.15	6082.72
-709.179	709.179	5969.87	5396.99	4264.24	4921.18	4291.59	4263.95	4263.85	4263.85	6082.54
-709.129	709.129	6139.24	5414.24	4259.49	4898.01	4286.1	4259.21	4259.12	4259.12	6080.6
-709.079	709.079	6253.05	5429.83	4254.45	4874.59	4280.33	4254.17	4254.08	4254.08	6077.04
-709.029	709.029	5997.43	5444.61	4250.03	4851.87	4275.22	4249.77	4249.68	4249.68	6072.79
-708.979	708.979	6065.19	5457.53	4245.44	4829.07	4269.95	4245.18	4245.1	4245.09	6066.8
-708.929	708.929	6020.6	5468.89	4240.94	4806.51	4264.81	4240.7	4240.61	4240.61	6059.4
-708.879	708.879	5988.14	5478.63	4236.52	4784.2	4259.75	4236.28	4236.2	4236.2	6050.59
-708.829	708.829	6079.06	5486.17	4231.85	4761.85	4254.47	4231.63	4231.55	4231.55	6039.8
-708.779	708.779	5890.94	5492.31	4227.65	4740.18	4249.68	4227.44	4227.36	4227.35	6027.83
-708.729	708.729	5878.89	5496.58	4223.47	4718.78	4244.92	4223.27	4223.19	4223.18	6014.28
-708.679	708.679	5881.33	5498.69	4219.27	4697.66	4240.17	4219.08	4219	4219	5998.88
-708.629	708.629	5861.42	5498.85	4215.11	4676.85	4235.47	4214.93	4214.85	4214.85	5981.81
-708.579	708.579	5706.02	5497.4	4211.33	4656.74	4231.17	4211.16	4211.09	4211.09	5963.46
-708.529	708.529	5794.51	5493.49	4207.33	4636.75	4226.66	4207.16	4207.09	4207.09	5943.05
-708.479	708.479	5817.8	5487.5	4203.26	4617.02	4222.09	4203.09	4203.02	4203.02	5920.88
-708.429	708.429	5805.72	5479.53	4199.21	4597.65	4217.56	4199.05	4198.98	4198.97	5897.1
-708.379	708.379	5838.06	5469.28	4195.06	4578.6	4212.95	4194.91	4194.84	4194.83	5871.47
-708.329	708.329	5876.42	5456.96	4190.81	4559.81	4208.25	4190.66	4190.59	4190.59	5844.14
-708.279	708.279	5754.94	5443.04	4186.86	4541.69	4203.85	4186.71	4186.64	4186.64	5815.6
-708.229	708.229	5758.28	5427.05	4182.89	4523.96	4199.46	4182.74	4182.67	4182.67	5785.42
-708.179	708.179	5784.04	5409.19	4178.84	4506.56	4194.99	4178.69	4178.63	4178.63	5753.78
-708.129	708.129	5665.21	5389.91	4175.08	4489.84	4190.84	4174.94	4174.87	4174.87	5721.11
-708.079	708.079	5748.03	5368.59	4171.1	4473.29	4186.47	4170.96	4170.9	4170.9	5686.82
-708.029	708.029	5593.3	5346.1	4167.51	4457.56	4182.5	4167.37	4167.31	4167.31	5651.81
-707.979	707.979	5563.48	5322.22	4163.98	4442.28	4178.6	4163.84	4163.78	4163.78	5615.79
-707.929	707.929	5528.04	5296.91	4160.53	4427.46	4174.8	4160.4	4160.34	4160.34	5578.74
-707.879	707.879	5630.47	5270.09	4156.81	4412.81	4170.73	4156.68	4156.63	4156.63	5540.63
-707.829	707.829	5466.39	5242.52	4153.5	4398.94	4167.09	4153.37	4153.32	4153.32	5502.15
-707.779	707.779	5540.32	5213.61	4149.99	4385.24	4163.26	4149.87	4149.82	4149.82	5462.71
-707.729	707.729	5703.33	5183.37	4146.07	4371.53	4159.01	4145.95	4145.9	4145.89	5422.36
-707.679	707.679	5659.3	5152.43	4142.24	4358.3	4154.88	4142.12	4142.07	4142.07	5381.68
-707.629	707.629	5404.53	5121.35	4139.05	4346.05	4151.39	4138.93	4138.89	4138.88	5341.23
-707.579	707.579	5359.74	5089.81	4135.96	4334.26	4148.01	4135.85	4135.8	4135.8	5300.69
-707.529	707.529	5264.37	5058.05	4133.11	4323.08	4144.87	4133	4132.95	4132.95	5260.3
-707.479	707.479	5415.16	5025.51	4129.86	4311.83	4141.36	4129.76	4129.72	4129.71	5219.47
-707.429	707.429	5341.71	4992.92	4126.8	4301.08	4138.02	4126.7	4126.66	4126.65	5178.91
-707.379	707.379	5137.21	4960.71	4124.24	4291.2	4135.21	4124.14	4124.1	4124.1	5139.1
-707.329	707.329	5195.82	4928.31	4121.53	4281.45	4132.24	4121.44	4121.4	4121.4	5099.39
-707.279	707.279	5189.23	4895.99	4118.83	4272.01	4129.3	4118.74	4118.7	4118.7	5060.07
-707.229	707.229	5090.25	4864.07	4116.37	4263.12	4126.6	4116.28	4116.25	4116.25	5021.47
-707.179	707.179	5092.17	4832.41	4113.91	4254.5	4123.9	4113.82	4113.78	4113.78	4983.41
-707.129	707.129	5029.17	4801.24	4111.59	4246.29	4121.36	4111.51	4111.47	4111.47	4946.1
-707.079	707.079	4911.56	4770.75	4109.57	4238.64	4119.11	4109.49	4109.45	4109.45	4909.75
-707.029	707.029	4888.54	4740.83	4107.59	4231.31	4116.92	4107.52	4107.48	4107.48	4874.25
-706.979	706.979	4977.87	4711.21	4105.39	4223.98	4114.51	4105.32	4105.29	4105.29	4839.27
-706.929	706.929	4875.48	4682.43	4103.44	4217.12	4112.36	4103.37	4103.34	4103.34	4805.37
-706.879	706.879	4687.57	4654.82	4101.96	4210.98	4110.68	4101.9	4101.87	4101.87	4772.88
-706.829	706.829	4615.39	4628.05	4100.66	4205.22	4109.19	4100.6	4100.57	4100.57	4741.45
-706.779	706.779	4670.4	4601.86	4099.22	4199.51	4107.56	4099.16	4099.13	4099.13	4710.79
-706.729	706.729	4608.34	4576.63	4097.93	4194.17	4106.08	4097.88	4097.85	4097.84	4681.32
-706.679	706.679	4416.34	4552.65	4097.13	4189.49	4105.09	4097.07	4097.04	4097.04	4653.27
-706.629	706.629	4464.48	4529.32	4096.2	4184.85	4103.99	4096.14	4096.11	4096.11	4626.05
-706.579	706.579	4564.48	4506.61	4095.01	4180.14	4102.63	4094.96	4094.93	4094.93	4599.64
-706.529	706.529	4533.21	4484.78	4093.91	4175.66	4101.35	4093.85	4093.82	4093.82	4574.26
-706.479	706.479	4507.31	4463.81	4092.86	4171.4	4100.14	4092.81	4092.78	4092.78	4549.91
-706.429	706.429	4446.01	4443.89	4091.97	4167.44	4099.09	4091.91	4091.89	4091.89	4526.75
-706.379	706.379	4516.55	4424.57	4090.89	4163.44	4097.86	4090.84	4090.82	4090.81	4504.35
-706.329	706.329	4571.24	4405.91	4089.68	4159.43	4096.49	4089.63	4089.6	4089.6	4482.73
-706.279	706.279	4368.59	4388.61	4088.97	4156.05	4095.64	4088.92	4088.9	4088.9	4462.6
-706.229	706.229	4319.73	4372.19	4088.39	4152.92	4094.91	4088.34	4088.32	4088.31	4443.48
-706.179	706.179	4349.6	4356.44	4087.73	4149.82	4094.1	4087.68	4087.66	4087.65	4425.16
-706.129	706.129	4420.73	4341.31	4086.88	4146.65	4093.12	4086.84	4086.81	4086.81	4407.55
-706.079	706.079	4367.29	4327.01	4086.17	4143.72	4092.28	4086.13	4086.11	4086.11	4390.89
-706.029	706.029	4365.17	4313.4	4085.47	4140.89	4091.44	4085.42	4085.4	4085.4	4375.02
-705.979	705.979	4271.44	4300.75	4085	4138.38	4090.84	4084.95	4084.93	4084.93	4360.2
-705.929	705.929	4238.92	4288.81	4084.61	4136.05	4090.32	4084.56	4084.54	4084.54	4346.18
-705.879	705.879	4291.27	4277.35	4084.08	4133.66	4089.68	4084.04	4084.02	4084.02	4332.73
-705.829	705.829	4262.25	4266.6	4083.63	4131.43	4089.1	4083.59	4083.57	4083.57	4320.08
-705.779	705.779	4298.71	4256.31	4083.08	4129.18	4088.44	4083.05	4083.03	4083.03	4307.96
-705.729	705.729	4257.2	4246.66	4082.64	4127.11	4087.88	4082.61	4082.59	4082.59	4296.56
-705.679	705.679	4296.84	4237.47	4082.1	4125	4087.23	4082.07	4082.05	4082.05	4285.68
-705.629	705.629	4230.3	4228.91	4081.72	4123.12	4086.74	4081.69	4081.67	4081.67	4275.51
-705.579	705.579	4196.93	4220.91	4081.43	4121.39	4086.34	4081.4	4081.38	4081.38	4265.95
-705.529	705.529	4381.56	4212.9	4080.67	4119.25	4085.48	4080.64	4080.62	4080.62	4256.45
-705.479	705.479	4368.27	4205.33	4079.94	4117.19	4084.65	4079.91	4079.9	4079.9	4247.45
-705.429	705.429	4317.87	4198.28	4079.34	4115.32	4083.95	4079.31	4079.3	4079.3	4239.02
-705.379	705.379	4162.84	4192.02	4079.13	4113.89	4083.64	4079.1	4079.08	4079.08	4231.43
-705.329	705.329	4217.02	4185.95	4078.78	4112.36	4083.19	4078.75	4078.74	4078.74	4224.09
-705.279	705.279	4125.34	4180.45	4078.66	4111.11	4082.98	4078.63	4078.62	4078.62	4217.36
-705.229	705.229	4163.86	4175.17	4078.44	4109.81	4082.67	4078.42	4078.4	4078.4	4210.91
-705.179	705.179	4221.24	4170.03	4078.08	4108.41	4082.22	4078.06	4078.04	4078.04	4204.63
-705.129	705.129	4214.02	4165.18	4077.74	4107.06	4081.79	4077.71	4077.7	4077.7	4198.68
-705.079	705.079	4164.79	4160.73	4077.52	4105.88	4081.48	4077.49	4077.48	4077.48	4193.17
-705.029	705.029	4175.59	4156.47	4077.27	4104.7	4081.15	4077.24	4077.23	4077.23	4187.91
-704.979	704.979	4184.47	4152.42	4077	4103.53	4080.8	4076.97	4076.96	4076.96	4182.88
-704.929	704.929	4254.98	4148.42	4076.55	4102.22	4080.26	4076.52	4076.51	4076.51	4177.92
-704.879	704.879	4314.59	4144.45	4075.94	4100.79	4079.58	4075.92	4075.91	4075.91	4173.04
-704.829	704.829	4119.9	4141.15	4075.83	4099.87	4079.4	4075.81	4075.8	4075.8	4168.87
-704.779	704.779	4179.1	4137.89	4075.57	4098.84	4079.06	4075.55	4075.54	4075.54	4164.76
-704.729	704.729	4065.51	4135.02	4075.54	4098.07	4078.96	4075.53	4075.51	4075.51	4161.07
-704.679	704.679	4177.49	4132.07	4075.29	4097.09	4078.63	4075.27	4075.26	4075.26	4157.33
-704.629	704.629	4100.69	4129.47	4075.22	4096.33	4078.49	4075.2	4075.19	4075.19	4153.95
-704.579	704.579	4070.74	4127.04	4075.21	4095.65	4078.41	4075.19	4075.18	4075.18	4150.79
-704.529	704.529	4068.01	4124.73	4075.19	4094.99	4078.33	4075.17	4075.16	4075.16	4147.77
-704.479	704.479	4068.5	4122.55	4075.17	4094.35	4078.24	4075.16	4075.15	4075.15	4144.89
-704.429	704.429	4147.95	4120.31	4074.99	4093.56	4077.99	4074.97	4074.96	4074.96	4141.98
-704.379	704.379	4094.37	4118.3	4074.94	4092.93	4077.88	4074.92	4074.91	4074.91	4139.33
-704.329	704.329	4259.76	4115.98	4074.47	4091.9	4077.35	4074.46	4074.45	4074.45	4136.38
-704.279	704.279	4168.27	4113.97	4074.23	4091.12	4077.05	4074.22	4074.21	4074.21	4133.76
-704.229	704.229	4111.28	4112.2	4074.14	4090.5	4076.9	4074.13	4074.12	4074.12	4131.4
-704.179	704.179	4107.32	4110.52	4074.06	4089.91	4076.76	4074.04	4074.03	4074.03	4129.15
-704.129	704.129	4112.87	4108.89	4073.96	4089.32	4076.61	4073.94	4073.93	4073.93	4126.98
-704.079	704.079	4132.98	4107.29	4073.81	4088.69	4076.42	4073.79	4073.78	4073.78	4124.87
-704.029	704.029	4272.72	4105.41	4073.3	4087.73	4075.88	4073.29	4073.28	4073.28	4122.49
-703.979	703.979	4167.99	4103.85	4073.06	4087.05	4075.6	4073.05	4073.04	4073.04	4120.45
-703.929	703.929	4110.76	4102.49	4072.97	4086.52	4075.47	4072.96	4072.95	4072.95	4118.62
-703.879	703.879	4079.23	4101.28	4072.95	4086.09	4075.42	4072.94	4072.93	4072.93	4116.95
-703.829	703.829	4123.1	4100	4072.82	4085.56	4075.26	4072.81	4072.81	4072.8	4115.23
-703.779	703.779	4059.38	4098.87	4072.79	4085.13	4075.18	4072.78	4072.77	4072.77	4113.67
-703.729	703.729	4014.31	4097.68	4072.64	4084.61	4075	4072.63	4072.62	4072.62	4112.06
-703.679	703.679	4069.91	4096.67	4072.64	4084.23	4074.96	4072.63	4072.62	4072.62	4110.65
-703.629	703.629	4140.39	4095.54	4072.46	4083.71	4074.75	4072.45	4072.45	4072.45	4109.12
-703.579	703.579	4020.81	4094.49	4072.33	4083.23	4074.58	4072.32	4072.32	4072.32	4107.7
-703.529	703.529	4069.81	4093.6	4072.33	4082.89	4074.54	4072.32	4072.31	4072.31	4106.44
-703.479	703.479	4045.7	4092.69	4072.26	4082.5	4074.44	4072.25	4072.24	4072.24	4105.17
-703.429	703.429	4055.58	4091.85	4072.22	4082.15	4074.36	4072.21	4072.2	4072.2	4103.97
-703.379	703.379	4106.68	4090.98	4072.13	4081.76	4074.23	4072.12	4072.11	4072.11	4102.77
-703.329	703.329	4096.16	4090.18	4072.07	4081.41	4074.14	4072.06	4072.05	4072.05	4101.64
-703.279	703.279	4081.54	4089.45	4072.04	4081.1	4074.07	4072.04	4072.03	4072.03	4100.58
-703.229	703.229	4063.42	4088.75	4072.02	4080.8	4074.02	4072.01	4072.01	4072.01	4099.57
-703.179	703.179	4050.67	4088.04	4071.97	4080.48	4073.93	4071.96	4071.95	4071.95	4098.55
-703.129	703.129	4169.29	4087.17	4071.72	4079.98	4073.64	4071.71	4071.71	4071.71	4097.39
-703.079	703.079	4140.34	4086.39	4071.55	4079.55	4073.43	4071.54	4071.54	4071.54	4096.32
-703.029	703.029	4278.68	4085.29	4071.02	4078.79	4072.87	4071.02	4071.01	4071.01	4094.94
-702.979	702.979	4164.61	4084.5	4070.79	4078.37	4072.6	4070.78	4070.78	4070.78	4093.94
-702.929	702.929	4093.3	4083.91	4070.73	4078.16	4072.51	4070.72	4070.72	4070.72	4093.16
-702.879	702.879	4135.89	4083.23	4070.57	4077.85	4072.3	4070.56	4070.55	4070.55	4092.29
-702.829	702.829	4115.93	4082.63	4070.45	4077.58	4072.15	4070.45	4070.44	4070.44	4091.49
-702.779	702.779	4154.29	4081.94	4070.24	4077.21	4071.9	4070.23	4070.23	4070.23	4090.62
-702.729	702.729	3972.48	4081.25	4069.99	4076.81	4071.62	4069.99	4069.98	4069.98	4089.73
-702.679	702.679	4036.19	4080.73	4069.91	4076.57	4071.5	4069.9	4069.9	4069.9	4089.02
-702.629	702.629	4082.07	4080.28	4069.88	4076.39	4071.43	4069.87	4069.87	4069.87	4088.38
-702.579	702.579	4159.7	4079.65	4069.65	4076.01	4071.17	4069.64	4069.64	4069.64	4087.56
-702.529	702.529	4147.24	4079.1	4069.45	4075.66	4070.94	4069.45	4069.44	4069.44	4086.82
-702.479	702.479	4207.57	4078.51	4069.11	4075.16	4070.55	4069.1	4069.1	4069.1	4086.03
-702.429	702.429	4002.93	4078.09	4068.94	4074.84	4070.35	4068.93	4068.93	4068.93	4085.43
-702.379	702.379	4105.08	4077.75	4068.85	4074.59	4070.22	4068.84	4068.84	4068.84	4084.9
-702.329	702.329	4135.16	4077.34	4068.68	4074.27	4070.01	4068.67	4068.67	4068.67	4084.29
-702.279	702.279	4074.1	4077.08	4068.67	4074.1	4069.96	4068.66	4068.66	4068.66	4083.84
-702.229	702.229	3974.59	4076.59	4068.43	4073.71	4069.69	4068.42	4068.42	4068.42	4083.17
-702.179	702.179	4018.57	4076.22	4068.3	4073.43	4069.53	4068.3	4068.3	4068.3	4082.6
-702.129	702.129	4013.62	4075.83	4068.17	4073.14	4069.35	4068.16	4068.16	4068.16	4082.02
-702.079	702.079	4023.06	4075.47	4068.05	4072.87	4069.2	4068.05	4068.04	4068.04	4081.47
-702.029	702.029	4078.78	4075.2	4068.03	4072.69	4069.14	4068.02	4068.02	4068.02	4081.01
-701.979	701.979	4082.96	4074.91	4067.99	4072.5	4069.06	4067.98	4067.98	4067.98	4080.53
-701.929	701.929	4040.55	4074.59	4067.92	4072.28	4068.96	4067.91	4067.91	4067.91	4080.02
-701.879	701.879	4232.69	4073.93	4067.5	4071.71	4068.52	4067.5	4067.49	4067.49	4079.18
-701.829	701.829	4046.93	4073.63	4067.45	4071.5	4068.46	4067.45	4067.44	4067.44	4078.72
-701.779	701.779	3920.7	4073.01	4067.08	4070.98	4068.07	4067.08	4067.07	4067.07	4077.93
-701.729	701.729	4028.24	4072.67	4066.98	4070.73	4067.96	4066.98	4066.98	4066.98	4077.42
-701.679	701.679	4213.46	4072.05	4066.61	4070.21	4067.58	4066.61	4066.61	4066.61	4076.63
-701.629	701.629	4097.1	4071.73	4066.54	4069.97	4067.49	4066.53	4066.53	4066.53	4076.14
-701.579	701.579	4045.24	4071.43	4066.48	4069.77	4067.42	4066.48	4066.48	4066.48	4075.67
-701.529	701.529	4084.26	4071.13	4066.44	4069.57	4067.36	4066.43	4066.43	4066.43	4075.21
-701.479	701.479	4036.34	4070.81	4066.36	4069.35	4067.27	4066.36	4066.36	4066.36	4074.72
-701.429	701.429	4016.17	4070.44	4066.24	4069.16	4067.13	4066.23	4066.23	4066.23	4074.27
-701.379	701.379	4162	4069.95	4065.99	4068.86	4066.87	4065.99	4065.99	4065.99	4073.71
-701.329	701.329	4103.59	4069.64	4065.9	4068.7	4066.76	4065.9	4065.89	4065.89	4073.33
-701.279	701.279	4048.85	4069.5	4065.86	4068.6	4066.71	4065.85	4065.85	4065.85	4073.12
-701.229	701.229	3972.3	4069.17	4065.62	4068.3	4066.46	4065.62	4065.62	4065.62	4072.71
-701.179	701.179	4003.58	4068.92	4065.46	4068.09	4066.29	4065.46	4065.46	4065.46	4072.38
-701.129	701.129	4071.75	4068.81	4065.45	4068.01	4066.26	4065.45	4065.44	4065.44	4072.2
-701.079	701.079	4170.33	4068.44	4065.18	4067.69	4065.98	4065.18	4065.18	4065.18	4071.76
-701.029	701.029	4096.23	4068.27	4065.1	4067.55	4065.88	4065.1	4065.1	4065.1	4071.51
-700.979	700.979	4078.18	4068.14	4065.07	4067.46	4065.84	4065.07	4065.07	4065.07	4071.31
-700.929	700.929	4107.01	4067.94	4064.97	4067.29	4065.72	4064.96	4064.96	4064.96	4071.03
-700.879	700.879	3966.02	4067.59	4064.72	4066.98	4065.45	4064.71	4064.71	4064.71	4070.61
-700.829	700.829	4009.7	4067.36	4064.58	4066.78	4065.3	4064.58	4064.57	4064.57	4070.3
-700.779	700.779	3984.6	4067.06	4064.38	4066.52	4065.09	4064.38	4064.37	4064.37	4069.93
-700.729	700.729	4121.66	4066.82	4064.23	4066.32	4064.93	4064.23	4064.23	4064.23	4069.61
-700.679	700.679	3970.83	4066.49	4064	4066.02	4064.68	4064	4063.99	4063.99	4069.2
-700.629	700.629	3919.18	4066.03	4063.63	4065.6	4064.3	4063.63	4063.63	4063.63	4068.67
-700.579	700.579	3965.55	4065.68	4063.39	4065.29	4064.04	4063.39	4063.38	4063.38	4068.25
-700.529	700.529	3948.19	4065.3	4063.1	4064.94	4063.73	4063.1	4063.09	4063.09	4067.79
-700.479	700.479	3939.3	4064.89	4062.79	4064.57	4063.41	4062.79	4062.78	4062.78	4067.31
-700.429	700.429	3916.79	4064.43	4062.42	4064.15	4063.03	4062.42	4062.42	4062.42	4066.77
-700.379	700.379	4068.02	4064.31	4062.41	4064.07	4063	4062.4	4062.4	4062.4	4066.58
-700.329	700.329	4053.85	4064.2	4062.38	4063.99	4062.96	4062.38	4062.38	4062.38	4066.39
-700.279	700.279	3999.47	4063.94	4062.23	4063.77	4062.79	4062.22	4062.22	4062.22	4066.06
-700.229	700.229	3997.91	4063.68	4062.06	4063.55	4062.61	4062.06	4062.06	4062.06	4065.73
-700.179	700.179	4113.89	4063.46	4061.93	4063.36	4062.47	4061.93	4061.93	4061.93	4065.43
-700.129	700.129	4068.28	4063.36	4061.92	4063.28	4062.44	4061.92	4061.91	4061.91	4065.25
-700.079	700.079	4062.71	4063.32	4061.92	4063.22	4062.42	4061.91	4061.91	4061.91	4065.14
-700.029	700.029	4106.2	4063.17	4061.8	4063.05	4062.3	4061.8	4061.8	4061.8	4064.92
-699.979	699.979	3995.36	4062.96	4061.64	4062.82	4062.12	4061.64	4061.63	4061.63	4064.64
-699.929	699.929	4067.44	4062.91	4061.62	4062.76	4062.09	4061.62	4061.62	4061.62	4064.53
-699.879	699.879	4119.72	4062.73	4061.48	4062.59	4061.92	4061.47	4061.47	4061.47	4064.3
-699.829	699.829	4052.73	4062.67	4061.45	4062.55	4061.89	4061.45	4061.45	4061.45	4064.21
-699.779	699.779	4067.11	4062.62	4061.44	4062.51	4061.86	4061.44	4061.44	4061.44	4064.12
-699.729	699.729	3980.9	4062.38	4061.24	4062.28	4061.64	4061.24	4061.23	4061.23	4063.84
-699.679	699.679	3989.55	4062.16	4061.06	4062.08	4061.45	4061.06	4061.05	4061.05	4063.59
-699.629	699.629	3949.55	4061.84	4060.78	4061.78	4061.17	4060.78	4060.77	4060.77	4063.24
-699.579	699.579	4060.3	4061.8	4060.77	4061.75	4061.16	4060.77	4060.77	4060.77	4063.17
-699.529	699.529	4131.65	4061.59	4060.6	4061.55	4060.97	4060.59	4060.59	4060.59	4062.93
-699.479	699.479	4068.77	4061.53	4060.58	4061.51	4060.95	4060.57	4060.57	4060.57	4062.84
-699.429	699.429	4037.15	4061.43	4060.52	4061.42	4060.88	4060.52	4060.51	4060.51	4062.72
-699.379	699.379	3979.31	4061.19	4060.31	4061.2	4060.67	4060.31	4060.31	4060.31	4062.45
-699.329	699.329	4031.29	4061.08	4060.24	4061.1	4060.6	4060.24	4060.24	4060.24	4062.31
-699.279	699.279	4009.78	4060.92	4060.11	4060.95	4060.46	4060.11	4060.11	4060.11	4062.11
-699.229	699.229	4042	4060.83	4060.07	4060.88	4060.41	4060.07	4060.06	4060.06	4062
-699.179	699.179	4131.11	4060.62	4059.89	4060.68	4060.23	4059.89	4059.89	4059.89	4061.76
-699.129	699.129	4085.65	4060.52	4059.82	4060.59	4060.16	4059.82	4059.82	4059.82	4061.63
-699.079	699.079	4020.94	4060.38	4059.72	4060.47	4060.05	4059.72	4059.72	4059.72	4061.46
-699.029	699.029	4119.72	4060.19	4059.57	4060.3	4059.9	4059.57	4059.57	4059.57	4061.24
-698.979	698.979	4000.1	4060	4059.42	4060.12	4059.74	4059.42	4059.42	4059.42	4061.03
-698.929	698.929	4087.53	4059.9	4059.35	4060.03	4059.67	4059.35	4059.35	4059.35	4060.9
-698.879	698.879	4032.09	4059.82	4059.28	4059.94	4059.59	4059.28	4059.28	4059.28	4060.79
-698.829	698.829	4029.15	4059.73	4059.21	4059.84	4059.51	4059.21	4059.21	4059.21	4060.67
-698.779	698.779	3966.24	4059.48	4058.97	4059.58	4059.27	4058.97	4058.97	4058.97	4060.39
-698.729	698.729	4026.92	4059.39	4058.89	4059.48	4059.18	4058.89	4058.89	4058.89	4060.27
-698.679	698.679	4001.59	4059.23	4058.75	4059.31	4059.04	4058.75	4058.75	4058.75	4060.08
-698.629	698.629	4028.07	4059.14	4058.67	4059.21	4058.95	4058.67	4058.67	4058.67	4059.96
-698.579	698.579	3938.5	4058.82	4058.37	4058.89	4058.65	4058.37	4058.37	4058.37	4059.61
-698.529	698.529	4118.51	4058.65	4058.22	4058.71	4058.49	4058.22	4058.22	4058.22	4059.42
-698.479	698.479	4092.36	4058.55	4058.13	4058.6	4058.4	4058.13	4058.13	4058.13	4059.29
-698.429	698.429	3997.43	4058.39	4057.98	4058.43	4058.24	4057.98	4057.98	4057.98	4059.09
-698.379	698.379	4131.06	4058.19	4057.8	4058.23	4058.05	4057.8	4057.79	4057.79	4058.88
-698.329	698.329	4104.59	4058.06	4057.68	4058.1	4057.92	4057.68	4057.68	4057.68	4058.73
-698.279	698.279	4001.55	4057.9	4057.54	4057.95	4057.78	4057.54	4057.54	4057.54	4058.56
-698.229	698.229	4116.06	4057.74	4057.39	4057.79	4057.62	4057.39	4057.39	4057.39	4058.38
-698.179	698.179	4021.76	4057.63	4057.3	4057.7	4057.53	4057.3	4057.3	4057.3	4058.27
-698.129	698.129	4025.5	4057.54	4057.22	4057.61	4057.44	4057.22	4057.22	4057.22	4058.16
-698.079	698.079	3986.41	4057.35	4057.04	4057.42	4057.26	4057.04	4057.04	4057.04	4057.95
-698.029	698.029	4065.11	4057.31	4057.02	4057.39	4057.23	4057.02	4057.02	4057.02	4057.9
-697.979	697.979	4006.7	4057.17	4056.89	4057.26	4057.1	4056.89	4056.89	4056.89	4057.75
-697.929	697.929	4113.05	4057.02	4056.75	4057.11	4056.95	4056.75	4056.75	4056.75	4057.58
-697.879	697.879	4112.97	4056.86	4056.61	4056.95	4056.81	4056.61	4056.61	4056.61	4057.4
-697.829	697.829	4142.67	4056.63	4056.39	4056.73	4056.58	4056.39	4056.39	4056.39	4057.16
-697.779	697.779	3994.62	4056.46	4056.24	4056.56	4056.42	4056.24	4056.24	4056.24	4056.98
-697.729	697.729	3902.55	4056.06	4055.85	4056.17	4056.03	4055.85	4055.85	4055.85	4056.56
-697.679	697.679	4088.79	4055.97	4055.77	4056.08	4055.94	4055.77	4055.77	4055.77	4056.46
-697.629	697.629	4032.84	4055.91	4055.71	4056.01	4055.88	4055.71	4055.71	4055.71	4056.38
-697.579	697.579	4073.72	4055.86	4055.67	4055.96	4055.83	4055.67	4055.66	4055.66	4056.32
-697.529	697.529	4112.26	4055.71	4055.52	4055.8	4055.68	4055.52	4055.52	4055.52	4056.15
-697.479	697.479	4125.91	4055.53	4055.35	4055.62	4055.5	4055.34	4055.34	4055.34	4055.96
-697.429	697.429	3969.33	4055.31	4055.13	4055.39	4055.28	4055.13	4055.13	4055.13	4055.72
-697.379	697.379	4066.65	4055.27	4055.1	4055.36	4055.25	4055.1	4055.1	4055.1	4055.68
-697.329	697.329	4134.86	4055.06	4054.9	4055.15	4055.04	4054.9	4054.9	4054.9	4055.46
-697.279	697.279	4049.47	4055.05	4054.88	4055.12	4055.03	4054.88	4054.88	4054.88	4055.43
-697.229	697.229	4099.45	4054.93	4054.77	4055	4054.91	4054.77	4054.77	4054.77	4055.3
-697.179	697.179	4125.94	4054.74	4054.59	4054.81	4054.73	4054.59	4054.59	4054.59	4055.1
-697.129	697.129	4003.3	4054.61	4054.46	4054.67	4054.6	4054.46	4054.46	4054.46	4054.96
-697.079	697.079	4036.38	4054.56	4054.42	4054.62	4054.55	4054.42	4054.42	4054.42	4054.9
-697.029	697.029	4167.86	4054.27	4054.13	4054.33	4054.26	4054.13	4054.13	4054.13	4054.59
-696.979	696.979	4112.99	4054.11	4053.98	4054.17	4054.11	4053.98	4053.98	4053.98	4054.43
-696.929	696.929	4032.05	4054.05	4053.93	4054.1	4054.06	4053.93	4053.93	4053.93	4054.36
-696.879	696.879	4045.58	4054.03	4053.91	4054.07	4054.03	4053.91	4053.91	4053.91	4054.32
-696.829	696.829	4150.09	4053.78	4053.66	4053.83	4053.79	4053.66	4053.66	4053.66	4054.07
-696.779	696.779	3986.48	4053.6	4053.5	4053.66	4053.62	4053.5	4053.49	4053.49	4053.89
-696.729	696.729	4116.77	4053.44	4053.34	4053.49	4053.46	4053.34	4053.33	4053.33	4053.72
-696.679	696.679	4008.34	4053.32	4053.22	4053.38	4053.34	4053.22	4053.22	4053.22	4053.59
-696.629	696.629	4077.72	4053.25	4053.16	4053.31	4053.28	4053.16	4053.16	4053.16	4053.52
-696.579	696.579	4073.42	4073.51	4073.42	4073.57	4073.53	4073.42	4073.42	4073.42	4073.77

## Sheet: Figure 2k
	Characteristic Energy eV	0	Acquisition Time s	1
KE_mg1s.txt	BE_mg1s.txt	CPS_mg1s.txt	Survey_1_mg1s.txt	Background_mg1s.txt	Envelope_mg1s.txt
-1312.58	1312.58	6486.51	6486.68	6486.51	6486.68
-1312.53	1312.53	6397.23	6486.57	6486.38	6486.57
-1312.48	1312.48	6442.6	6486.52	6486.32	6486.52
-1312.43	1312.43	6542.93	6486.45	6486.23	6486.45
-1312.38	1312.38	6506.54	6486.44	6486.2	6486.44
-1312.33	1312.33	6384.71	6486.3	6486.05	6486.3
-1312.28	1312.28	6500.08	6486.3	6486.03	6486.3
-1312.23	1312.23	6533.97	6486.24	6485.96	6486.24
-1312.18	1312.18	6456.98	6486.21	6485.92	6486.21
-1312.13	1312.13	6529.57	6486.16	6485.86	6486.16
-1312.08	1312.08	6470.65	6486.16	6485.84	6486.16
-1312.03	1312.03	6515.32	6486.13	6485.79	6486.13
-1311.98	1311.98	6457.86	6486.13	6485.75	6486.13
-1311.93	1311.93	6505.78	6486.13	6485.72	6486.13
-1311.88	1311.88	6574.98	6486.04	6485.59	6486.04
-1311.83	1311.83	6500.27	6486.06	6485.57	6486.06
-1311.78	1311.78	6467.09	6486.07	6485.54	6486.07
-1311.73	1311.73	6489.71	6486.1	6485.54	6486.1
-1311.68	1311.68	6581.89	6486	6485.39	6486
-1311.63	1311.63	6453.35	6485.99	6485.35	6485.99
-1311.58	1311.58	6354.51	6485.84	6485.16	6485.84
-1311.53	1311.53	6368.32	6485.7	6484.99	6485.7
-1311.48	1311.48	6622.82	6485.54	6484.78	6485.54
-1311.43	1311.43	6513.78	6485.54	6484.74	6485.54
-1311.38	1311.38	6442.5	6485.51	6484.68	6485.51
-1311.33	1311.33	6449.51	6485.52	6484.63	6485.52
-1311.28	1311.28	6541.97	6485.53	6484.54	6485.53
-1311.23	1311.23	6433.47	6485.56	6484.47	6485.56
-1311.18	1311.18	6460.64	6485.62	6484.43	6485.62
-1311.13	1311.13	6354.49	6485.53	6484.24	6485.53
-1311.08	1311.08	6380.56	6485.48	6484.09	6485.48
-1311.03	1311.03	6404.04	6485.47	6483.98	6485.47
-1310.98	1310.98	6450.21	6485.52	6483.93	6485.52
-1310.93	1310.93	6534.91	6485.54	6483.85	6485.54
-1310.88	1310.88	6453.37	6485.6	6483.81	6485.6
-1310.83	1310.83	6369.07	6485.53	6483.64	6485.53
-1310.78	1310.78	6355.91	6485.45	6483.45	6485.45
-1310.73	1310.73	6383.39	6485.4	6483.31	6485.4
-1310.68	1310.68	6250.47	6485.16	6482.97	6485.16
-1310.63	1310.63	6277.54	6485.03	6482.67	6485.03
-1310.58	1310.58	6610.46	6485.11	6482.48	6485.11
-1310.53	1310.53	6478.33	6485.36	6482.47	6485.36
-1310.48	1310.48	6547.78	6485.53	6482.38	6485.53
-1310.43	1310.43	6494.24	6485.78	6482.36	6485.78
-1310.38	1310.38	6602.07	6485.87	6482.18	6485.87
-1310.33	1310.33	6573.84	6486	6482.05	6486
-1310.28	1310.28	6460.88	6486.23	6482.02	6486.23
-1310.23	1310.23	6395.69	6486.37	6481.89	6486.37
-1310.18	1310.18	6400.27	6486.51	6481.77	6486.51
-1310.13	1310.13	6466.73	6486.76	6481.75	6486.76
-1310.08	1310.08	6426.66	6486.94	6481.67	6486.94
-1310.03	1310.03	6537.99	6487.12	6481.59	6487.12
-1309.98	1309.98	6451.91	6487.34	6481.55	6487.34
-1309.93	1309.93	6538.85	6487.76	6481.46	6487.76
-1309.88	1309.88	6442.96	6488.38	6481.4	6488.38
-1309.83	1309.83	6612.61	6488.88	6481.21	6488.88
-1309.78	1309.78	6599.41	6489.39	6481.04	6489.39
-1309.73	1309.73	6524.04	6490.01	6480.98	6490.01
-1309.68	1309.68	6479.94	6490.69	6480.97	6490.69
-1309.63	1309.63	6520.51	6491.32	6480.92	6491.32
-1309.58	1309.58	6649.84	6491.75	6480.67	6491.75
-1309.53	1309.53	6494.91	6492.42	6480.65	6492.42
-1309.48	1309.48	6481.89	6493.1	6480.65	6493.1
-1309.43	1309.43	6441.67	6493.73	6480.59	6493.73
-1309.38	1309.38	6413.93	6494.31	6480.49	6494.31
-1309.33	1309.33	6335.99	6494.79	6480.28	6494.79
-1309.28	1309.28	6486.75	6495.46	6480.27	6495.46
-1309.23	1309.23	6488.12	6496.89	6480.26	6496.89
-1309.18	1309.18	6533.84	6498.57	6480.18	6498.57
-1309.13	1309.13	6608.37	6500.13	6479.99	6500.13
-1309.08	1309.08	6592.44	6501.72	6479.83	6501.72
-1309.03	1309.03	6643.34	6503.23	6479.59	6503.23
-1308.98	1308.98	6723.51	6504.63	6479.23	6504.63
-1308.93	1308.93	6481.19	6506.38	6479.23	6506.38
-1308.88	1308.88	6495.19	6508.11	6479.21	6508.11
-1308.83	1308.83	6562.32	6509.74	6479.08	6509.74
-1308.78	1308.78	6515.21	6511.44	6479.03	6511.44
-1308.73	1308.73	6648.07	6512.95	6478.78	6512.95
-1308.68	1308.68	6522.95	6514.64	6478.72	6514.64
-1308.63	1308.63	6617.43	6516.19	6478.51	6516.19
-1308.58	1308.58	6463.81	6517.92	6478.49	6517.92
-1308.53	1308.53	6760.59	6520.16	6478.08	6520.16
-1308.48	1308.48	6831.19	6522.62	6477.56	6522.62
-1308.43	1308.43	6518.3	6525.75	6477.5	6525.75
-1308.38	1308.38	6607.06	6528.98	6477.31	6528.98
-1308.33	1308.33	6572.08	6532.51	6477.17	6532.51
-1308.28	1308.28	6599.71	6536.27	6476.99	6536.27
-1308.23	1308.23	6579.92	6540.35	6476.84	6540.35
-1308.18	1308.18	6477.32	6544.89	6476.84	6544.89
-1308.13	1308.13	6491.15	6549.75	6476.82	6549.75
-1308.08	1308.08	6543.45	6554.9	6476.72	6554.9
-1308.03	1308.03	6591.36	6560.39	6476.56	6560.39
-1307.98	1307.98	6638.24	6566.24	6476.32	6566.24
-1307.93	1307.93	6667.29	6572.52	6476.04	6572.52
-1307.88	1307.88	6714.55	6579.26	6475.69	6579.26
-1307.83	1307.83	6675.39	6586.62	6475.4	6586.62
-1307.78	1307.78	6614.75	6594.71	6475.19	6594.71
-1307.73	1307.73	6601.91	6603.51	6475.01	6603.51
-1307.68	1307.68	6538.68	6613.17	6474.91	6613.17
-1307.63	1307.63	6765	6623.34	6474.49	6623.34
-1307.58	1307.58	6588.34	6634.71	6474.32	6634.71
-1307.53	1307.53	6652.89	6647.02	6474.06	6647.02
-1307.48	1307.48	6731.18	6660.37	6473.68	6660.37
-1307.43	1307.43	6650.43	6675.13	6473.42	6675.13
-1307.38	1307.38	6785.37	6691.14	6472.97	6691.14
-1307.33	1307.33	6856.04	6708.67	6472.4	6708.67
-1307.28	1307.28	6664.63	6728.28	6472.12	6728.28
-1307.23	1307.23	6944.52	6749.5	6471.43	6749.5
-1307.18	1307.18	6842.81	6773.14	6470.89	6773.14
-1307.13	1307.13	6702.56	6799.51	6470.55	6799.51
-1307.08	1307.08	6713.7	6828.72	6470.19	6828.72
-1307.03	1307.03	6879.4	6860.86	6469.59	6860.86
-1306.98	1306.98	6954.66	6896.44	6468.88	6896.44
-1306.93	1306.93	6917.59	6936.08	6468.22	6936.08
-1306.88	1306.88	6993.33	6980.04	6467.45	6980.04
-1306.83	1306.83	7091.11	7028.74	6466.54	7028.74
-1306.78	1306.78	7134.07	7082.78	6465.56	7082.78
-1306.73	1306.73	7109.92	7142.77	6464.61	7142.77
-1306.68	1306.68	7306.66	7208.97	6463.38	7208.97
-1306.63	1306.63	7206.33	7282.35	6462.29	7282.35
-1306.58	1306.58	7366.42	7363.1	6460.96	7363.1
-1306.53	1306.53	7411.06	7451.95	6459.57	7451.95
-1306.48	1306.48	7574.96	7549.31	6457.94	7549.31
-1306.43	1306.43	7582.26	7655.88	6456.29	7655.88
-1306.38	1306.38	7811.32	7771.68	6454.3	7771.68
-1306.33	1306.33	7914.35	7897.23	6452.16	7897.23
-1306.28	1306.28	8116.11	8032.58	6449.72	8032.58
-1306.23	1306.23	8159.04	8178.05	6447.22	8178.05
-1306.18	1306.18	8199.53	8333.53	6444.65	8333.53
-1306.13	1306.13	8432.73	8498.48	6441.73	8498.48
-1306.08	1306.08	8641.48	8672.45	6438.51	8672.45
-1306.03	1306.03	8832.66	8854.83	6435	8854.83
-1305.98	1305.98	8979.72	9044.7	6431.27	9044.7
-1305.93	1305.93	9135.25	9240.82	6427.31	9240.82
-1305.88	1305.88	9376.76	9441.61	6422.98	9441.61
-1305.83	1305.83	9697.52	9645.29	6418.18	9645.29
-1305.78	1305.78	9759.65	9850.34	6413.28	9850.34
-1305.73	1305.73	9994.24	10054.4	6408.03	10054.4
-1305.68	1305.68	10315.4	10255.1	6402.31	10255.1
-1305.63	1305.63	10603.5	10449.9	6396.15	10449.9
-1305.58	1305.58	10736.8	10636.7	6389.78	10636.7
-1305.53	1305.53	10779.8	10812.9	6383.35	10812.9
-1305.48	1305.48	10856.2	10976	6376.79	10976
-1305.43	1305.43	11317	11122.9	6369.55	11122.9
-1305.38	1305.38	11255.7	11252.3	6362.39	11252.3
-1305.33	1305.33	11419.5	11361.6	6354.97	11361.6
-1305.28	1305.28	11386.6	11449.3	6347.6	11449.3
-1305.23	1305.23	11543.2	11513.6	6339.98	11513.6
-1305.18	1305.18	11488.3	11553.7	6332.44	11553.7
-1305.13	1305.13	11445.4	11568.4	6324.94	11568.4
-1305.08	1305.08	11690.8	11557.1	6317.07	11557.1
-1305.03	1305.03	11485	11520.8	6309.5	11520.8
-1304.98	1304.98	11514.9	11459.4	6301.87	11459.4
-1304.93	1304.93	11346.7	11374.1	6294.47	11374.1
-1304.88	1304.88	11207	11266.2	6287.27	11266.2
-1304.83	1304.83	10867.9	11137.7	6280.56	11137.7
-1304.78	1304.78	11102.9	10989.4	6273.49	10989.4
-1304.73	1304.73	10891.6	10824.3	6266.72	10824.3
-1304.68	1304.68	10591	10644.7	6260.38	10644.7
-1304.63	1304.63	10398.5	10453	6254.31	10453
-1304.58	1304.58	10328.9	10251.6	6248.34	10251.6
-1304.53	1304.53	10227.2	10043.2	6242.51	10043.2
-1304.48	1304.48	10001.2	9830.36	6237	9830.36
-1304.43	1304.43	9630.8	9615.71	6232.02	9615.71
-1304.38	1304.38	9226.77	9401.55	6227.63	9401.55
-1304.33	1304.33	9117.39	9189.49	6223.4	9189.49
-1304.28	1304.28	8950.71	8981.48	6219.4	8981.48
-1304.23	1304.23	8905.06	8779.01	6215.46	8779.01
-1304.18	1304.18	8521.35	8583.95	6212.08	8583.95
-1304.13	1304.13	8297.51	8397.17	6209.02	8397.17
-1304.08	1304.08	8152.97	8219.41	6206.17	8219.41
-1304.03	1304.03	8027.72	8051.31	6203.5	8051.31
-1303.98	1303.98	8011.6	7893.12	6200.85	7893.12
-1303.93	1303.93	7782.05	7745.38	6198.54	7745.38
-1303.88	1303.88	7633	7608.03	6196.43	7608.03
-1303.83	1303.83	7492.28	7480.96	6194.53	7480.96
-1303.78	1303.78	7420.62	7363.9	6192.74	7363.9
-1303.73	1303.73	7192.82	7256.69	6191.27	7256.69
-1303.68	1303.68	7132.73	7158.61	6189.89	7158.61
-1303.63	1303.63	7051.85	7069.2	6188.63	7069.2
-1303.58	1303.58	6966.01	6987.94	6187.49	6987.94
-1303.53	1303.53	6951.45	6914.17	6186.37	6914.17
-1303.48	1303.48	6823.34	6847.49	6185.43	6847.49
-1303.43	1303.43	6705.98	6787.33	6184.67	6787.33
-1303.38	1303.38	6756.18	6732.88	6183.83	6732.88
-1303.33	1303.33	6800.35	6683.69	6182.93	6683.69
-1303.28	1303.28	6650.44	6639.49	6182.24	6639.49
-1303.23	1303.23	6497.8	6599.8	6181.78	6599.8
-1303.18	1303.18	6476.02	6564	6181.35	6564
-1303.13	1303.13	6518.85	6531.59	6180.85	6531.59
-1303.08	1303.08	6478.61	6502.34	6180.42	6502.34
-1303.03	1303.03	6296.91	6476.12	6180.25	6476.12
-1302.98	1302.98	6418.01	6452.18	6179.9	6452.18
-1302.93	1302.93	6285.35	6430.65	6179.74	6430.65
-1302.88	1302.88	6451.56	6410.85	6179.35	6410.85
-1302.83	1302.83	6415.08	6392.86	6179	6392.86
-1302.78	1302.78	6321.67	6376.57	6178.79	6376.57
-1302.73	1302.73	6387.19	6361.58	6178.49	6361.58
-1302.68	1302.68	6428.36	6347.78	6178.12	6347.78
-1302.63	1302.63	6361.87	6335.21	6177.85	6335.21
-1302.58	1302.58	6494.87	6323.46	6177.38	6323.46
-1302.53	1302.53	6378.61	6312.79	6177.09	6312.79
-1302.48	1302.48	6367.71	6302.96	6176.81	6302.96
-1302.43	1302.43	6242.83	6294.06	6176.71	6294.06
-1302.38	1302.38	6305.56	6285.75	6176.52	6285.75
-1302.33	1302.33	6266.47	6278.11	6176.39	6278.11
-1302.28	1302.28	6011.14	6270.92	6176.15	6270.92
-1302.23	1302.23	6306.99	6264.29	6175.96	6264.29
-1302.18	1302.18	6289.33	6258.15	6175.79	6258.15
-1302.13	1302.13	6298.77	6252.42	6175.61	6252.42
-1302.08	1302.08	6272.79	6247.12	6175.47	6247.12
-1302.03	1302.03	6289.59	6242.16	6175.3	6242.16
-1301.98	1301.98	6160.92	6237.68	6175.28	6237.68
-1301.93	1301.93	6327.43	6233.31	6175.06	6233.31
-1301.88	1301.88	6333.3	6229.21	6174.83	6229.21
-1301.83	1301.83	6377.44	6225.31	6174.53	6225.31
-1301.78	1301.78	6277.82	6221.79	6174.38	6221.79
-1301.73	1301.73	6205.84	6218.61	6174.33	6218.61
-1301.68	1301.68	6343.24	6215.44	6174.09	6215.44
-1301.63	1301.63	6467.64	6212.63	6173.65	6212.63
-1301.58	1301.58	6287.39	6210.71	6173.49	6210.71
-1301.53	1301.53	6253.37	6208.84	6173.37	6208.84
-1301.48	1301.48	6346.98	6206.84	6173.12	6206.84
-1301.43	1301.43	6243.82	6204.98	6173.01	6204.98
-1301.38	1301.38	6189.9	6203.2	6172.99	6203.2
-1301.33	1301.33	6175.18	6201.44	6172.99	6201.44
-1301.28	1301.28	6332.77	6199.46	6172.75	6199.46
-1301.23	1301.23	6328.66	6197.48	6172.52	6197.48
-1301.18	1301.18	6136.99	6195.67	6172.47	6195.67
-1301.13	1301.13	6197.36	6193.88	6172.43	6193.88
-1301.08	1301.08	6288.07	6191.96	6172.26	6191.96
-1301.03	1301.03	6195.68	6190.17	6172.23	6190.17
-1300.98	1300.98	6222.82	6188.34	6172.16	6188.34
-1300.93	1300.93	6197.51	6187.13	6172.12	6187.13
-1300.88	1300.88	6198.33	6186.41	6172.08	6186.41
-1300.83	1300.83	6044.77	6185.54	6171.89	6185.54
-1300.78	1300.78	6356.74	6184.59	6171.62	6184.59
-1300.73	1300.73	6421.24	6183.54	6171.26	6183.54
-1300.68	1300.68	6325.22	6182.63	6171.03	6182.63
-1300.63	1300.63	6146.79	6181.91	6171	6181.91
-1300.58	1300.58	6271.27	6181.08	6170.85	6181.08
-1300.53	1300.53	6362.44	6180.11	6170.57	6180.11
-1300.48	1300.48	6241.76	6179.32	6170.46	6179.32
-1300.43	1300.43	6221.14	6178.56	6170.39	6178.56
-1300.38	1300.38	6279.11	6177.72	6170.23	6177.72
-1300.33	1300.33	6132.69	6176.98	6170.18	6176.98
-1300.28	1300.28	6279.27	6176.14	6170.02	6176.14
-1300.23	1300.23	6315.38	6175.53	6169.8	6175.53
-1300.18	1300.18	6245.22	6175.16	6169.69	6175.16
-1300.13	1300.13	6147.48	6174.86	6169.66	6174.86
-1300.08	1300.08	6213.37	6174.53	6169.6	6174.53
-1300.03	1300.03	6338.63	6174.02	6169.35	6174.02
-1299.98	1299.98	6270.8	6173.61	6169.2	6173.61
-1299.93	1299.93	6386.99	6173.02	6168.88	6173.02
-1299.88	1299.88	6296.67	6172.57	6168.69	6172.57
-1299.83	1299.83	6096.39	6172.2	6168.59	6172.2
-1299.78	1299.78	6084.88	6171.82	6168.46	6171.82
-1299.73	1299.73	6278.28	6171.39	6168.3	6171.39
-1299.68	1299.68	6303.23	6170.93	6168.11	6170.93
-1299.63	1299.63	6381.6	6170.35	6167.79	6170.35
-1299.58	1299.58	6234.99	6169.99	6167.69	6169.99
-1299.53	1299.53	6265.93	6169.72	6167.55	6169.72
-1299.48	1299.48	6142.53	6169.58	6167.51	6169.58
-1299.43	1299.43	6185.81	6169.46	6167.49	6169.46
-1299.38	1299.38	6138.51	6169.31	6167.44	6169.31
-1299.33	1299.33	6129.64	6169.16	6167.39	6169.16
-1299.28	1299.28	6220.8	6168.98	6167.31	6168.98
-1299.23	1299.23	6429.66	6168.49	6166.93	6168.49
-1299.18	1299.18	6161.04	6168.38	6166.92	6168.38
-1299.13	1299.13	6185.4	6168.26	6166.89	6168.26
-1299.08	1299.08	6195.48	6168.11	6166.85	6168.11
-1299.03	1299.03	6067.94	6167.87	6166.7	6167.87
-1298.98	1298.98	6008.24	6167.53	6166.47	6167.53
-1298.93	1298.93	6057.58	6167.28	6166.31	6167.28
-1298.88	1298.88	6191.25	6167.14	6166.28	6167.14
-1298.83	1298.83	6327.4	6166.86	6166.04	6166.86
-1298.78	1298.78	6254.43	6166.7	6165.91	6166.7
-1298.73	1298.73	6081.35	6166.53	6165.79	6166.53
-1298.68	1298.68	6234.51	6166.4	6165.69	6166.4
-1298.63	1298.63	6282.69	6166.19	6165.51	6166.19
-1298.58	1298.58	6165.83	6166.15	6165.51	6166.15
-1298.53	1298.53	6353.67	6165.83	6165.24	6165.83
-1298.48	1298.48	6357.5	6165.51	6164.96	6165.51
-1298.43	1298.43	6264.89	6165.33	6164.81	6165.33
-1298.38	1298.38	6314.11	6165.07	6164.59	6165.07
-1298.33	1298.33	6221.32	6164.95	6164.51	6164.95
-1298.28	1298.28	6157.22	6164.9	6164.5	6164.9
-1298.23	1298.23	6312.47	6164.65	6164.28	6164.65
-1298.18	1298.18	6357.32	6164.33	6164	6164.33
-1298.13	1298.13	6213.8	6164.24	6163.92	6164.24
-1298.08	1298.08	6144.12	6164.2	6163.9	6164.2
-1298.03	1298.03	6202.53	6164.13	6163.84	6164.13
-1297.98	1297.98	6322.61	6163.88	6163.61	6163.88
-1297.93	1297.93	6264.82	6163.72	6163.46	6163.72
-1297.88	1297.88	6282.11	6163.53	6163.28	6163.53
-1297.83	1297.83	6234.25	6163.41	6163.18	6163.41
-1297.78	1297.78	6191.86	6163.35	6163.14	6163.35
-1297.73	1297.73	6205.17	6163.28	6163.08	6163.28
-1297.68	1297.68	6309.42	6163.05	6162.86	6163.05
-1297.63	1297.63	6293.78	6162.84	6162.67	6162.84
-1297.58	1297.58	6162.67	6162.83	6162.67	6162.83

## Sheet: Figure 3c
UV-vis spectra
	20	10	5	2.5	1.25	0.625	0
wavelength (nm)	absorbance (a.u.)
300	1.39577	0.99393	0.78691	0.67218	0.60875	0.58565	0.54463
300.5	1.38047	0.98531	0.78239	0.66958	0.60788	0.58526	0.54397
301	1.35374	0.97174	0.77508	0.66582	0.60608	0.58489	0.54404
301.5	1.32812	0.95808	0.76867	0.66158	0.60451	0.58331	0.54409
302	1.2992	0.94224	0.76135	0.65771	0.60172	0.58197	0.54426
302.5	1.27435	0.92735	0.75293	0.65236	0.5987	0.57973	0.54307
303	1.24692	0.91288	0.74242	0.64501	0.59348	0.57668	0.54041
303.5	1.22119	0.89661	0.73127	0.63765	0.58973	0.57188	0.53659
304	1.1924	0.87893	0.71962	0.62894	0.58359	0.56591	0.5324
304.5	1.16569	0.86059	0.70891	0.62198	0.57786	0.56073	0.52794
305	1.13744	0.84221	0.69698	0.61245	0.56944	0.55468	0.52317
305.5	1.11056	0.82604	0.68546	0.60318	0.56264	0.54743	0.51646
306	1.08059	0.80722	0.67133	0.59217	0.55355	0.53855	0.50817
306.5	1.05386	0.79063	0.65859	0.58155	0.54415	0.52904	0.49941
307	1.02446	0.7708	0.64339	0.5699	0.5317	0.51829	0.48944
307.5	0.99934	0.75336	0.62982	0.55882	0.5201	0.50758	0.48077
308	0.97069	0.73501	0.61498	0.54741	0.50802	0.49611	0.47033
308.5	0.94685	0.71738	0.60218	0.5362	0.49762	0.48602	0.4612
309	0.91986	0.69928	0.58785	0.52272	0.48707	0.47534	0.4503
309.5	0.8973	0.68296	0.57594	0.5107	0.47718	0.46608	0.44155
310	0.86728	0.66502	0.55895	0.49998	0.4669	0.4565	0.43243
310.5	0.84891	0.64813	0.54707	0.49059	0.46016	0.4487	0.42429
311	0.81712	0.62836	0.53151	0.47772	0.44615	0.43742	0.41552
311.5	0.79976	0.61765	0.52299	0.46848	0.44003	0.43103	0.41014
312	0.76817	0.60051	0.51198	0.4588	0.42412	0.42109	0.40382
312.5	0.75382	0.58547	0.5036	0.45294	0.42154	0.41524	0.39671
313	0.73646	0.57108	0.492	0.44148	0.41333	0.40649	0.38728
313.5	0.71895	0.5596	0.4809	0.43293	0.40795	0.39966	0.38154
314	0.69274	0.55346	0.47232	0.4264	0.40073	0.38997	0.37813
314.5	0.67137	0.53947	0.47167	0.42314	0.39808	0.39005	0.37732
315	0.65029	0.52644	0.46552	0.41781	0.39624	0.38292	0.36879
315.5	0.64257	0.5094	0.45804	0.41297	0.39014	0.38352	0.36622
316	0.62247	0.49574	0.45063	0.40572	0.38357	0.37477	0.36332
316.5	0.60753	0.48817	0.4443	0.39883	0.38343	0.37648	0.36627
317	0.58582	0.48524	0.43961	0.39614	0.38342	0.37404	0.36394
317.5	0.57192	0.47601	0.42966	0.39343	0.37837	0.37482	0.36318
318	0.55326	0.46629	0.4249	0.39266	0.37531	0.3789	0.36124
318.5	0.53493	0.45052	0.41997	0.38355	0.3739	0.37596	0.35751
319	0.51938	0.44384	0.4165	0.38043	0.37575	0.37793	0.3586
319.5	0.50632	0.43621	0.41234	0.37659	0.37174	0.36997	0.35733
320	0.4923	0.43143	0.40643	0.37813	0.36999	0.36977	0.36076
320.5	0.47515	0.42556	0.39788	0.37463	0.36684	0.36229	0.35085
321	0.46602	0.42005	0.39621	0.37523	0.36632	0.36115	0.35214
321.5	0.45794	0.4113	0.39467	0.3742	0.36429	0.36078	0.34828
322	0.45168	0.40591	0.39266	0.37408	0.3611	0.36038	0.34902
322.5	0.43876	0.39567	0.38244	0.36641	0.35457	0.35262	0.34019
323	0.42387	0.38926	0.37336	0.35677	0.34854	0.34863	0.33374
323.5	0.41084	0.3821	0.36717	0.35201	0.34176	0.34354	0.33148
324	0.39996	0.37438	0.36317	0.349	0.33782	0.34497	0.33153
324.5	0.39239	0.36749	0.35989	0.34767	0.3337	0.34084	0.32999
325	0.3865	0.36058	0.35511	0.34212	0.33226	0.33987	0.32437
325.5	0.37991	0.35905	0.35038	0.33726	0.33111	0.33377	0.32075
326	0.37609	0.3563	0.34529	0.33223	0.32704	0.32833	0.31879
326.5	0.3638	0.34497	0.34051	0.324	0.3195	0.31854	0.31222
327	0.3573	0.33594	0.33632	0.31841	0.31147	0.31489	0.30658
327.5	0.342	0.32531	0.32699	0.3118	0.30322	0.30633	0.2984
328	0.33601	0.32327	0.31999	0.30928	0.29994	0.30195	0.2939
328.5	0.32785	0.3162	0.31135	0.30164	0.29216	0.29492	0.28421
329	0.32721	0.31207	0.30735	0.292	0.28731	0.28988	0.27773
329.5	0.32064	0.30372	0.30204	0.28268	0.28072	0.28265	0.26934
330	0.31413	0.29649	0.29773	0.27807	0.27659	0.27354	0.26507
330.5	0.30809	0.29111	0.2913	0.2753	0.26925	0.26876	0.25961
331	0.302	0.28463	0.28699	0.27127	0.26188	0.26164	0.25555
331.5	0.29519	0.2812	0.27751	0.26488	0.25494	0.25854	0.25052
332	0.28932	0.27575	0.27301	0.25893	0.25262	0.2538	0.24401
332.5	0.28722	0.27223	0.26626	0.25321	0.24693	0.2498	0.24101
333	0.28357	0.26743	0.26589	0.24697	0.24467	0.24509	0.2373
333.5	0.27966	0.26251	0.26157	0.2405	0.23744	0.23735	0.23256
334	0.27496	0.25654	0.25589	0.23438	0.23037	0.23059	0.22285
334.5	0.27219	0.25028	0.24741	0.22914	0.22485	0.22309	0.21387
335	0.26753	0.24427	0.24076	0.22374	0.22013	0.21877	0.20844
335.5	0.26486	0.24214	0.23806	0.21928	0.21632	0.21344	0.20668
336	0.26265	0.23931	0.23578	0.21509	0.20939	0.20764	0.20391
336.5	0.26159	0.23782	0.23348	0.21121	0.20481	0.20199	0.20015
337	0.25812	0.23095	0.22765	0.20514	0.19856	0.19777	0.19178
337.5	0.2544	0.22831	0.22152	0.19859	0.19323	0.1931	0.18483
338	0.25103	0.22189	0.21638	0.19234	0.18691	0.18787	0.17758
338.5	0.25059	0.22138	0.21189	0.18908	0.18613	0.18292	0.17547
339	0.2494	0.21612	0.20793	0.18368	0.18131	0.17742	0.17039
339.5	0.24657	0.21316	0.2017	0.17762	0.17456	0.1712	0.1632
340	0.24466	0.20699	0.19563	0.17022	0.16665	0.1645	0.15517
340.5	0.24359	0.20433	0.19181	0.167	0.16049	0.16015	0.14922
341	0.24247	0.20007	0.18697	0.16291	0.15682	0.15533	0.14591
341.5	0.23889	0.19813	0.18491	0.15809	0.15046	0.15076	0.14146
342	0.23575	0.19484	0.183	0.15396	0.14775	0.14704	0.13819
342.5	0.23345	0.19352	0.18155	0.15063	0.1434	0.14217	0.13329
343	0.23376	0.19022	0.1774	0.14859	0.14204	0.13752	0.13038
343.5	0.23285	0.18839	0.173	0.14429	0.13681	0.13287	0.1262
344	0.2328	0.18628	0.16948	0.1408	0.13331	0.1307	0.12191
344.5	0.23155	0.18496	0.16605	0.13658	0.12816	0.12778	0.11759
345	0.23334	0.18286	0.16462	0.13571	0.12589	0.12419	0.11588
345.5	0.23322	0.1795	0.16198	0.13368	0.12223	0.11982	0.11365
346	0.23322	0.17662	0.16104	0.13267	0.12074	0.11739	0.11061
346.5	0.2324	0.17359	0.15743	0.12771	0.11729	0.11527	0.10505
347	0.23145	0.17279	0.15528	0.12418	0.11597	0.11287	0.10265
347.5	0.23074	0.17163	0.15368	0.12128	0.11427	0.11007	0.10037
348	0.22973	0.17156	0.1516	0.12028	0.1126	0.10726	0.09999
348.5	0.23082	0.16937	0.15035	0.11675	0.10882	0.10382	0.09669
349	0.23033	0.16834	0.14685	0.11452	0.10551	0.1013	0.09391
349.5	0.23054	0.1672	0.14694	0.11236	0.10473	0.09881	0.09076
350	0.22915	0.16731	0.14535	0.11329	0.10511	0.09943	0.08946
350.5	0.22824	0.1661	0.14502	0.1115	0.10477	0.09892	0.08979
351	0.22753	0.16506	0.14221	0.11129	0.10345	0.09814	0.08915
351.5	0.22842	0.16502	0.14242	0.11036	0.10323	0.09685	0.08893
352	0.22898	0.16546	0.14321	0.11107	0.10244	0.0965	0.08739
352.5	0.2288	0.16569	0.14347	0.10966	0.10196	0.096	0.08737
353	0.22869	0.16523	0.14274	0.1086	0.10089	0.09507	0.08649
353.5	0.22845	0.16523	0.14165	0.10758	0.09978	0.09444	0.08549
354	0.229	0.16501	0.14253	0.10788	0.09948	0.09387	0.08506
354.5	0.23013	0.16502	0.14388	0.10914	0.09988	0.09512	0.08577
355	0.23111	0.16533	0.14395	0.10976	0.10063	0.09487	0.08682
355.5	0.23126	0.16544	0.14371	0.11075	0.10109	0.09594	0.08732
356	0.23076	0.16635	0.1427	0.11027	0.09988	0.09485	0.087
356.5	0.231	0.16644	0.14404	0.11111	0.10065	0.09603	0.0875
357	0.2323	0.16615	0.14371	0.11139	0.10108	0.09634	0.0874
357.5	0.23419	0.16736	0.14478	0.11261	0.10313	0.09726	0.0887
358	0.23468	0.16806	0.14588	0.11229	0.10424	0.09727	0.08924
358.5	0.23422	0.16968	0.14739	0.11307	0.10529	0.09804	0.09009
359	0.23374	0.17037	0.14847	0.11441	0.10646	0.09982	0.09055
359.5	0.23464	0.17145	0.14953	0.11595	0.1073	0.10101	0.09219
360	0.23446	0.17197	0.15088	0.11683	0.10814	0.10239	0.09332
360.5	0.23399	0.17059	0.1505	0.11637	0.10796	0.10166	0.09378
361	0.23392	0.17123	0.15079	0.11626	0.10795	0.10274	0.09434
361.5	0.23482	0.17208	0.15035	0.11645	0.10846	0.10391	0.09469
362	0.23552	0.17358	0.15238	0.11823	0.11039	0.10705	0.09708
362.5	0.23567	0.17353	0.15213	0.12126	0.11232	0.1088	0.09806
363	0.23468	0.17461	0.15445	0.1227	0.11336	0.10986	0.09935
363.5	0.23665	0.17557	0.15592	0.12435	0.11459	0.11125	0.10133
364	0.23716	0.1767	0.15703	0.12419	0.115	0.11133	0.10259
364.5	0.23929	0.17666	0.15713	0.12629	0.11659	0.11173	0.10462
365	0.2389	0.17882	0.1585	0.128	0.11836	0.11396	0.10499
365.5	0.2394	0.18073	0.16065	0.13084	0.11976	0.11595	0.10716
366	0.23971	0.1827	0.16297	0.13184	0.12148	0.11873	0.10861
366.5	0.23988	0.1845	0.16455	0.13362	0.1232	0.11939	0.11128
367	0.23976	0.18594	0.16581	0.13513	0.12622	0.12183	0.11257
367.5	0.24128	0.18614	0.16724	0.13787	0.12828	0.12343	0.11485
368	0.24226	0.18615	0.16805	0.13851	0.12962	0.12563	0.11588
368.5	0.24452	0.18714	0.16965	0.13949	0.13132	0.12681	0.1182
369	0.24454	0.18907	0.17096	0.13995	0.13242	0.12913	0.12027
369.5	0.24466	0.19083	0.17295	0.14244	0.13481	0.13046	0.12329
370	0.24515	0.19201	0.1746	0.14419	0.13628	0.13356	0.12589
370.5	0.24532	0.19349	0.1768	0.14578	0.13799	0.13345	0.12719
371	0.24638	0.19394	0.17721	0.14626	0.13897	0.13524	0.12754
371.5	0.24679	0.19487	0.17823	0.14787	0.14066	0.13661	0.12896
372	0.2478	0.19613	0.17867	0.14995	0.14247	0.14038	0.13155
372.5	0.24735	0.19692	0.18011	0.15191	0.1444	0.14216	0.1338
373	0.24662	0.19756	0.18173	0.15281	0.14526	0.14279	0.13507
373.5	0.24583	0.19802	0.18234	0.15365	0.14715	0.14451	0.136
374	0.24715	0.1992	0.18465	0.15545	0.14838	0.14595	0.13736
374.5	0.24824	0.20062	0.18606	0.15724	0.15077	0.1491	0.13901
375	0.24909	0.20189	0.18839	0.1595	0.1529	0.15057	0.14163
375.5	0.24953	0.20363	0.19022	0.15992	0.15501	0.15222	0.14425
376	0.24943	0.20523	0.19158	0.16171	0.15589	0.15306	0.14563
376.5	0.25008	0.2068	0.19262	0.16358	0.15809	0.1557	0.14825
377	0.25044	0.20875	0.19358	0.1671	0.16124	0.15924	0.1505
377.5	0.25102	0.20996	0.19659	0.16929	0.16461	0.16141	0.15366
378	0.25116	0.211	0.19798	0.17085	0.16618	0.16255	0.15538
378.5	0.25091	0.21082	0.19969	0.1726	0.16709	0.16295	0.15677
379	0.2504	0.21157	0.20027	0.17394	0.16904	0.16592	0.15884
379.5	0.25059	0.21328	0.2023	0.17639	0.17147	0.16843	0.16107
380	0.25002	0.21464	0.20375	0.17794	0.17324	0.1712	0.16346
380.5	0.25223	0.21797	0.20633	0.18145	0.17611	0.1736	0.16641
381	0.25302	0.21898	0.20917	0.18374	0.17838	0.17676	0.16939
381.5	0.25395	0.22125	0.21133	0.18642	0.18182	0.1789	0.17299
382	0.25339	0.22102	0.21254	0.18774	0.18332	0.18068	0.1751
382.5	0.25293	0.22263	0.21369	0.18916	0.18538	0.18199	0.17705
383	0.2538	0.22429	0.21606	0.1913	0.18725	0.18564	0.17886
383.5	0.25375	0.22599	0.21811	0.19373	0.19003	0.18844	0.18172
384	0.25493	0.22805	0.22149	0.19753	0.19392	0.19299	0.18504
384.5	0.25594	0.22908	0.22383	0.20103	0.19785	0.19631	0.18954
385	0.2569	0.23057	0.22645	0.20398	0.20053	0.19902	0.19212
385.5	0.25642	0.23111	0.22707	0.20548	0.20223	0.20063	0.19415
386	0.25623	0.23361	0.22928	0.20807	0.20416	0.20291	0.1964
386.5	0.25668	0.23548	0.23203	0.21085	0.20706	0.20697	0.2007
387	0.25785	0.23764	0.23497	0.21482	0.20989	0.21126	0.20477
387.5	0.25861	0.23877	0.23677	0.21707	0.21363	0.21488	0.20795
388	0.25831	0.23991	0.2379	0.22009	0.21639	0.21692	0.20996
388.5	0.2585	0.2417	0.24047	0.22275	0.21985	0.2191	0.2133
389	0.25791	0.24364	0.24236	0.22544	0.22181	0.22208	0.21609
389.5	0.25796	0.24512	0.24492	0.22809	0.22447	0.22567	0.21955
390	0.25836	0.24654	0.24643	0.22966	0.22643	0.22823	0.22164
390.5	0.25816	0.24794	0.24844	0.23245	0.22908	0.23059	0.22428
391	0.25852	0.24977	0.25097	0.23481	0.23231	0.23318	0.22709
391.5	0.25761	0.25117	0.25337	0.2387	0.23554	0.23618	0.23033
392	0.25812	0.25218	0.25576	0.24118	0.2383	0.23874	0.23391
392.5	0.25783	0.25416	0.25738	0.24418	0.24123	0.24207	0.23718
393	0.25861	0.25604	0.2599	0.24605	0.24396	0.24539	0.24029
393.5	0.25857	0.2579	0.26272	0.24932	0.24709	0.24883	0.24335
394	0.25911	0.25866	0.26524	0.25147	0.24937	0.25126	0.24624
394.5	0.25826	0.259	0.2667	0.2532	0.25166	0.25287	0.24895
395	0.25814	0.25953	0.26786	0.25421	0.25364	0.25477	0.25064
395.5	0.25758	0.26084	0.26916	0.25587	0.25598	0.25749	0.25298
396	0.2579	0.2624	0.27091	0.25725	0.25771	0.26003	0.25556
396.5	0.25806	0.2643	0.27176	0.25989	0.25957	0.26253	0.25838
397	0.25826	0.26567	0.27362	0.26224	0.2619	0.26442	0.26036
397.5	0.25842	0.26703	0.27475	0.26535	0.26487	0.26639	0.26281
398	0.25818	0.26718	0.27658	0.26665	0.26693	0.26841	0.26418
398.5	0.25798	0.26804	0.27727	0.26833	0.2687	0.27035	0.26584
399	0.25756	0.26878	0.27876	0.26934	0.26953	0.27208	0.26691
399.5	0.25757	0.26971	0.28049	0.27088	0.27113	0.27361	0.26866
400	0.25776	0.27051	0.282	0.27184	0.27247	0.27501	0.27112
400.5	0.25779	0.27153	0.28351	0.27389	0.27513	0.27729	0.27317
401	0.25738	0.2721	0.2848	0.27495	0.27706	0.27881	0.27505
401.5	0.25737	0.27214	0.28617	0.27569	0.2783	0.28044	0.27565
402	0.25664	0.27149	0.28646	0.27584	0.27869	0.28093	0.27594
402.5	0.25596	0.27125	0.28658	0.27705	0.27922	0.28199	0.27745
403	0.25457	0.27213	0.28678	0.27878	0.28034	0.28299	0.27917
403.5	0.2546	0.27302	0.28715	0.28024	0.28092	0.28445	0.28034
404	0.25429	0.2734	0.28779	0.28052	0.28179	0.2848	0.28083
404.5	0.2547	0.2729	0.28853	0.2807	0.28291	0.28551	0.28138
405	0.254	0.27256	0.28933	0.28088	0.28385	0.28632	0.28237
405.5	0.25359	0.27257	0.28978	0.28173	0.28423	0.28763	0.28291
406	0.25199	0.27274	0.28924	0.28212	0.28439	0.28829	0.28317
406.5	0.25125	0.27311	0.28936	0.28294	0.28525	0.28894	0.28404
407	0.2508	0.27372	0.2893	0.28325	0.28619	0.28945	0.28534
407.5	0.25078	0.27407	0.29068	0.28409	0.28692	0.29003	0.28709
408	0.25053	0.27422	0.29101	0.28394	0.28725	0.29058	0.2884
408.5	0.24954	0.27447	0.29163	0.28504	0.28778	0.29094	0.28933
409	0.24868	0.27439	0.29149	0.2857	0.28813	0.29192	0.2894
409.5	0.24859	0.27456	0.29235	0.28684	0.28911	0.29265	0.29013
410	0.24844	0.27423	0.2929	0.28734	0.29003	0.2937	0.2907
410.5	0.24899	0.27485	0.29357	0.28805	0.29115	0.29456	0.29206
411	0.24813	0.27506	0.29368	0.28921	0.29142	0.29543	0.29239
411.5	0.24735	0.27557	0.29437	0.29029	0.29214	0.29652	0.29323
412	0.24578	0.27485	0.29484	0.29049	0.29237	0.29651	0.29306
412.5	0.24549	0.27459	0.29548	0.29022	0.29311	0.29711	0.2937
413	0.24519	0.27431	0.29587	0.2898	0.2939	0.2976	0.29416
413.5	0.2448	0.27475	0.29592	0.29032	0.29435	0.29831	0.29498
414	0.24328	0.27528	0.29645	0.29078	0.29556	0.29922	0.29531
414.5	0.24283	0.27545	0.29597	0.29092	0.29569	0.29975	0.29614
415	0.24191	0.2749	0.29594	0.29169	0.29581	0.29991	0.29686
415.5	0.24207	0.27411	0.29624	0.2922	0.29532	0.30015	0.29763
416	0.24123	0.27345	0.29654	0.29263	0.29528	0.3001	0.29745
416.5	0.24065	0.27365	0.29672	0.2928	0.29661	0.30157	0.29818
417	0.23924	0.27339	0.29579	0.29246	0.29666	0.30149	0.29852
417.5	0.2381	0.27347	0.29635	0.29343	0.29769	0.30259	0.29926
418	0.23742	0.27292	0.29628	0.29348	0.29741	0.30228	0.29901
418.5	0.23741	0.27304	0.29681	0.29443	0.2978	0.30305	0.29925
419	0.23672	0.27261	0.29601	0.29371	0.2975	0.30298	0.29927
419.5	0.23579	0.27257	0.29563	0.29362	0.29762	0.30328	0.29942
420	0.23492	0.27194	0.29512	0.29321	0.29792	0.30318	0.29981
420.5	0.23442	0.27188	0.29484	0.29352	0.29811	0.30293	0.29975
421	0.23428	0.27119	0.29485	0.29342	0.29765	0.3026	0.29916
421.5	0.2338	0.27051	0.29419	0.29313	0.29703	0.30201	0.29885
422	0.23311	0.26931	0.29384	0.29264	0.29644	0.30168	0.2985
422.5	0.23236	0.26857	0.29326	0.29155	0.29584	0.30058	0.29855
423	0.23082	0.26781	0.29246	0.29023	0.29494	0.2995	0.29729
423.5	0.22967	0.26686	0.29127	0.28888	0.29302	0.29779	0.29566
424	0.22873	0.26585	0.28981	0.28775	0.29181	0.29681	0.29418
424.5	0.22816	0.26476	0.2885	0.28628	0.29033	0.29516	0.2927
425	0.22733	0.26353	0.28685	0.28461	0.28919	0.29367	0.29116
425.5	0.22596	0.26163	0.28492	0.28242	0.28668	0.29098	0.28891
426	0.22472	0.25974	0.28281	0.28042	0.28441	0.28844	0.28653
426.5	0.2238	0.25826	0.28126	0.27841	0.28196	0.28599	0.28456
427	0.22296	0.25671	0.27941	0.27627	0.2798	0.28415	0.28194
427.5	0.22217	0.25518	0.27719	0.27382	0.27739	0.28234	0.27939
428	0.22125	0.2532	0.27439	0.27057	0.27434	0.27929	0.27602
428.5	0.22034	0.25094	0.27207	0.26706	0.27155	0.2755	0.27288
429	0.21905	0.2477	0.2693	0.26344	0.26805	0.27157	0.26887
429.5	0.2173	0.2448	0.26585	0.25972	0.26434	0.26763	0.26478
430	0.21597	0.24192	0.26217	0.2564	0.26024	0.26414	0.26047
430.5	0.21487	0.23952	0.25877	0.25276	0.2563	0.26031	0.25705
431	0.21382	0.23677	0.25532	0.24878	0.25238	0.25616	0.25282
431.5	0.21271	0.2343	0.25174	0.24482	0.2485	0.25161	0.24921
432	0.21129	0.23095	0.24792	0.24049	0.24412	0.24651	0.24379
432.5	0.20987	0.22809	0.24401	0.2364	0.23969	0.24217	0.23919
433	0.20766	0.22427	0.2397	0.23154	0.23426	0.23705	0.23366
433.5	0.20579	0.22124	0.23542	0.22684	0.22931	0.23205	0.22909
434	0.20445	0.21777	0.23181	0.22234	0.22444	0.22701	0.22426
434.5	0.20339	0.21492	0.22843	0.21769	0.21956	0.22199	0.2193
435	0.20253	0.2123	0.2251	0.2136	0.21561	0.21724	0.21439
435.5	0.20139	0.20915	0.22077	0.20895	0.21046	0.21188	0.20927
436	0.20033	0.20624	0.21634	0.20446	0.206	0.20728	0.2043
436.5	0.1987	0.2025	0.21157	0.19927	0.19995	0.20178	0.19865
437	0.19695	0.19889	0.20719	0.19388	0.19471	0.19636	0.19294
437.5	0.19577	0.19533	0.20323	0.18903	0.1895	0.19059	0.18753
438	0.19469	0.1922	0.19945	0.18399	0.18428	0.18526	0.18218
438.5	0.19363	0.18881	0.1954	0.17907	0.1791	0.17985	0.17675
439	0.19246	0.18501	0.19084	0.17338	0.17384	0.17436	0.1707
439.5	0.19161	0.1811	0.18592	0.16864	0.16873	0.16866	0.16468
440	0.19029	0.17735	0.18129	0.16324	0.16342	0.16256	0.15856
440.5	0.18877	0.17403	0.17615	0.15807	0.15746	0.15666	0.15278
441	0.18712	0.17107	0.17152	0.15245	0.15205	0.15149	0.1474
441.5	0.18626	0.16807	0.1673	0.14753	0.14648	0.14673	0.14223
442	0.18468	0.16468	0.16337	0.14265	0.14142	0.14177	0.13703
442.5	0.1829	0.16081	0.15921	0.13773	0.13601	0.13636	0.13127
443	0.18087	0.1572	0.15476	0.13298	0.13067	0.13054	0.12565
443.5	0.18002	0.15404	0.15124	0.12889	0.12624	0.12566	0.12038
444	0.17913	0.1512	0.14777	0.12453	0.12194	0.12029	0.11565
444.5	0.17861	0.14834	0.14418	0.12039	0.11775	0.11579	0.11133
445	0.1774	0.14506	0.13984	0.11495	0.11238	0.11027	0.10592
445.5	0.17598	0.14181	0.13618	0.11059	0.1074	0.10542	0.1008
446	0.17489	0.13888	0.1322	0.10567	0.10278	0.10076	0.09551
446.5	0.17355	0.13615	0.12835	0.10188	0.09848	0.09596	0.09104
447	0.17268	0.13303	0.124	0.09738	0.09375	0.09157	0.08644
447.5	0.17152	0.13014	0.12059	0.0936	0.08976	0.0869	0.08174
448	0.17055	0.12725	0.11747	0.08978	0.08575	0.08285	0.07743
448.5	0.1695	0.12478	0.11415	0.08575	0.08209	0.0784	0.07312
449	0.16863	0.12222	0.11079	0.08203	0.07808	0.07435	0.06925
449.5	0.16777	0.12005	0.10739	0.07801	0.07441	0.07056	0.06538
450	0.16673	0.11788	0.1045	0.07459	0.0707	0.06655	0.06174
450.5	0.16536	0.11532	0.10198	0.07098	0.06692	0.06303	0.05789
451	0.16467	0.11294	0.09938	0.06819	0.06354	0.05948	0.05446
451.5	0.16406	0.11072	0.09676	0.06551	0.06077	0.05683	0.05117
452	0.16354	0.10924	0.09425	0.06311	0.0581	0.05375	0.04843
452.5	0.16261	0.10705	0.09195	0.06048	0.05507	0.05047	0.0453
453	0.16184	0.10545	0.08966	0.05787	0.05232	0.04767	0.04253
453.5	0.16108	0.10354	0.0871	0.05478	0.04957	0.04437	0.03963
454	0.1604	0.1023	0.08476	0.05225	0.04682	0.04189	0.03678
454.5	0.15959	0.10035	0.08257	0.04951	0.04374	0.03901	0.03411
455	0.15883	0.09841	0.08045	0.04726	0.04131	0.03684	0.03113
455.5	0.1579	0.09679	0.07879	0.04495	0.03955	0.0346	0.02874
456	0.15759	0.09508	0.07729	0.04321	0.03793	0.03263	0.02616
456.5	0.15711	0.09381	0.07578	0.0415	0.0363	0.03044	0.02439
457	0.1565	0.09232	0.07393	0.03944	0.03395	0.0283	0.0226
457.5	0.1557	0.0917	0.07221	0.03777	0.03179	0.02621	0.02103
458	0.15518	0.09058	0.07078	0.03598	0.02946	0.02459	0.01902
458.5	0.1547	0.08946	0.06917	0.03445	0.02766	0.02273	0.01722
459	0.15424	0.0881	0.06828	0.03276	0.02629	0.02115	0.01539
459.5	0.15386	0.08694	0.06715	0.03129	0.0252	0.01942	0.01395
460	0.15352	0.08617	0.06657	0.03002	0.02424	0.01839	0.0124
460.5	0.15332	0.08544	0.0651	0.02857	0.02277	0.01695	0.01104
461	0.15272	0.08484	0.06414	0.0274	0.0214	0.01575	0.00951
461.5	0.15281	0.08434	0.06328	0.02653	0.02032	0.01457	0.00838
462	0.15259	0.08362	0.06251	0.02565	0.01917	0.01352	0.0072
462.5	0.1523	0.08302	0.06129	0.02472	0.0181	0.01243	0.00619
463	0.15168	0.08205	0.06003	0.02355	0.01668	0.01085	0.00503
463.5	0.15139	0.08153	0.0591	0.02263	0.01614	0.00999	0.00391
464	0.15148	0.08105	0.05874	0.02193	0.01563	0.00926	0.00311
464.5	0.15137	0.08072	0.05815	0.02102	0.01481	0.00877	0.00209
465	0.15136	0.08028	0.05766	0.02047	0.01395	0.00771	0.00145
465.5	0.15104	0.07958	0.05681	0.01957	0.01273	0.00671	0.00073
466	0.15081	0.07913	0.05647	0.01881	0.01235	0.0059	0.0001
466.5	0.15037	0.07868	0.05588	0.018	0.01155	0.00533	-0.00071
467	0.15051	0.07869	0.05545	0.01766	0.01121	0.00475	-0.00154
467.5	0.15054	0.07855	0.05473	0.01737	0.01093	0.00433	-0.00201
468	0.15049	0.07813	0.05438	0.01677	0.01037	0.00367	-0.00229
468.5	0.15058	0.0777	0.05401	0.01602	0.00967	0.00292	-0.00296
469	0.15087	0.07768	0.05367	0.01576	0.00911	0.00266	-0.00352
469.5	0.15083	0.07739	0.05317	0.01551	0.00864	0.00221	-0.00424
470	0.1504	0.07708	0.05265	0.01524	0.00837	0.00185	-0.00455
470.5	0.15049	0.07655	0.05271	0.01497	0.00779	0.00133	-0.0049
471	0.15068	0.07671	0.05256	0.01489	0.00747	0.00126	-0.00505
471.5	0.15096	0.07701	0.05266	0.0147	0.00712	0.00139	-0.0054
472	0.15066	0.07672	0.05212	0.01399	0.00661	0.00077	-0.00598
472.5	0.15096	0.07694	0.05237	0.01363	0.00651	0.00036	-0.00628
473	0.15143	0.07695	0.05222	0.01366	0.00635	-0.00013	-0.00604
473.5	0.15185	0.07744	0.05232	0.01377	0.00628	-0.00025	-0.00597
474	0.15208	0.07743	0.05225	0.01357	0.00614	-0.00048	-0.0063
474.5	0.15232	0.0775	0.05227	0.01326	0.0059	-0.00062	-0.00678
475	0.15272	0.07749	0.05242	0.01338	0.00607	-0.00085	-0.00691
475.5	0.15292	0.07756	0.05231	0.01339	0.00582	-0.00102	-0.00695
476	0.15308	0.07762	0.05219	0.01349	0.00547	-0.00129	-0.0074
476.5	0.15338	0.07755	0.05185	0.01314	0.00528	-0.00126	-0.00776
477	0.15392	0.07766	0.0518	0.01285	0.00534	-0.00123	-0.00805
477.5	0.15425	0.07766	0.05184	0.01254	0.00547	-0.00141	-0.0083
478	0.15462	0.07783	0.05204	0.01235	0.00531	-0.00145	-0.00826
478.5	0.15478	0.07788	0.0521	0.01228	0.00517	-0.00168	-0.00853
479	0.15485	0.07775	0.05209	0.01212	0.00504	-0.00158	-0.00877
479.5	0.15519	0.07803	0.05205	0.01216	0.00482	-0.00156	-0.00908
480	0.15572	0.07816	0.05196	0.01242	0.00481	-0.00175	-0.00901
480.5	0.15666	0.07872	0.05217	0.01268	0.00503	-0.00173	-0.00865
481	0.15705	0.07885	0.05223	0.01291	0.00505	-0.00226	-0.00877
481.5	0.15778	0.07917	0.05242	0.01276	0.00492	-0.00227	-0.00893
482	0.15829	0.07941	0.05246	0.01275	0.00486	-0.00252	-0.00906
482.5	0.15946	0.07979	0.05277	0.0128	0.00511	-0.00239	-0.00892
483	0.16003	0.08013	0.05297	0.01301	0.00495	-0.00262	-0.0092
483.5	0.16121	0.08062	0.05303	0.01339	0.00487	-0.00274	-0.00941
484	0.16189	0.08114	0.0532	0.01368	0.00473	-0.00273	-0.00938
484.5	0.16237	0.08161	0.05314	0.01353	0.00473	-0.00276	-0.00915
485	0.16295	0.08197	0.05359	0.0133	0.00467	-0.00269	-0.0089
485.5	0.16366	0.08259	0.05396	0.01341	0.00492	-0.00241	-0.0089
486	0.16469	0.08321	0.0546	0.01394	0.00519	-0.00187	-0.00867
486.5	0.16492	0.08327	0.05465	0.01371	0.00523	-0.00181	-0.0088
487	0.16566	0.08349	0.05487	0.01337	0.0053	-0.00181	-0.00885
487.5	0.16649	0.08413	0.05497	0.01311	0.00553	-0.00209	-0.00895
488	0.16769	0.0854	0.05547	0.01341	0.00602	-0.00192	-0.00884
488.5	0.16834	0.08612	0.05555	0.01371	0.00611	-0.00191	-0.0088
489	0.16924	0.08617	0.05567	0.01406	0.00632	-0.00183	-0.00871
489.5	0.17038	0.08671	0.05606	0.01479	0.00653	-0.0016	-0.00842
490	0.17145	0.08718	0.05651	0.01501	0.0067	-0.00148	-0.00845
490.5	0.17261	0.08795	0.05712	0.01526	0.0068	-0.00145	-0.00842
491	0.17349	0.08813	0.05737	0.01548	0.00652	-0.00134	-0.0087
491.5	0.17465	0.0886	0.0577	0.01587	0.00656	-0.00151	-0.00843
492	0.17575	0.0892	0.05799	0.01626	0.00681	-0.00128	-0.0081
492.5	0.17669	0.08995	0.05835	0.01619	0.00703	-0.00151	-0.00803
493	0.17793	0.09093	0.05931	0.01676	0.00717	-0.00155	-0.00801
493.5	0.1789	0.09145	0.06017	0.01698	0.00691	-0.00144	-0.00799
494	0.18016	0.09191	0.06154	0.01721	0.00708	-0.00108	-0.00796
494.5	0.18125	0.09206	0.06142	0.017	0.00711	-0.00037	-0.00798
495	0.18273	0.09254	0.06135	0.01664	0.00714	0.00035	-0.0083
495.5	0.18405	0.09316	0.06085	0.01657	0.00746	0.00033	-0.0083
496	0.18545	0.0942	0.06162	0.01669	0.00803	0.00023	-0.00782
496.5	0.18649	0.09483	0.06186	0.01723	0.00833	-0.00052	-0.0078
497	0.18828	0.09596	0.06272	0.01791	0.00886	3e-05	-0.00715
497.5	0.18958	0.09699	0.06306	0.01856	0.00906	-1e-05	-0.00743
498	0.19123	0.09813	0.06383	0.01893	0.00936	0.00014	-0.00711
498.5	0.1923	0.09859	0.06396	0.01917	0.00904	-0.00035	-0.00747
499	0.19337	0.09909	0.06448	0.01945	0.00903	-0.00014	-0.00713
499.5	0.19463	0.09973	0.06497	0.01963	0.00903	7e-05	-0.00719
500	0.19576	0.1007	0.06527	0.02	0.00934	0.00012	-0.00708
500.5	0.19738	0.10181	0.0655	0.01993	0.0091	0.00013	-0.00723
501	0.19907	0.10308	0.06621	0.02042	0.00948	0.00041	-0.00701
501.5	0.20036	0.10391	0.06671	0.02043	0.00968	0.0007	-0.00693
502	0.20208	0.1047	0.06748	0.02098	0.01056	0.0009	-0.00682
502.5	0.20355	0.10545	0.06757	0.02121	0.01143	0.00105	-0.00653
503	0.20554	0.10616	0.06852	0.02158	0.01157	0.00133	-0.00603
503.5	0.20702	0.10699	0.06908	0.022	0.01148	0.00167	-0.00576
504	0.20849	0.10799	0.0701	0.02251	0.01102	0.00171	-0.0057
504.5	0.21035	0.10918	0.07037	0.02275	0.01147	0.00195	-0.0058
505	0.21172	0.11007	0.07055	0.02269	0.01149	0.00203	-0.00594
505.5	0.21348	0.11097	0.0707	0.02304	0.01153	0.00228	-0.00584
506	0.21511	0.112	0.07115	0.02346	0.01137	0.00229	-0.00581
506.5	0.21784	0.11317	0.07194	0.02435	0.01158	0.0023	-0.00568
507	0.21991	0.11402	0.07257	0.02463	0.01166	0.00201	-0.00571
507.5	0.22173	0.11522	0.07378	0.02503	0.01176	0.002	-0.00571
508	0.22278	0.11592	0.07454	0.02512	0.01189	0.00199	-0.00563
508.5	0.22439	0.11726	0.07574	0.02548	0.01236	0.00247	-0.00563
509	0.22601	0.11809	0.07602	0.0259	0.01273	0.00277	-0.00551
509.5	0.22827	0.11926	0.07669	0.02612	0.01298	0.00298	-0.00572
510	0.23049	0.1204	0.07729	0.02672	0.01334	0.00343	-0.0054
510.5	0.23249	0.1214	0.07784	0.02682	0.01333	0.00331	-0.00556
511	0.2345	0.12309	0.07842	0.02721	0.01391	0.0036	-0.0051
511.5	0.23649	0.12424	0.07871	0.02705	0.01397	0.0036	-0.00515
512	0.23894	0.12546	0.07926	0.02793	0.01432	0.00408	-0.0046
512.5	0.24141	0.12653	0.08001	0.02834	0.01456	0.00453	-0.00429
513	0.24353	0.12786	0.08103	0.02893	0.01474	0.00481	-0.00441
513.5	0.2457	0.12954	0.08235	0.02905	0.01514	0.00535	-0.00443
514	0.24768	0.13055	0.08308	0.02941	0.0157	0.00535	-0.00448
514.5	0.25009	0.13188	0.08387	0.02995	0.01597	0.00559	-0.00395
515	0.25237	0.13309	0.08431	0.03033	0.0162	0.00521	-0.0038
515.5	0.25455	0.13436	0.08513	0.03075	0.01584	0.00526	-0.00367
516	0.25648	0.13562	0.08577	0.03116	0.01609	0.00522	-0.00371
516.5	0.25877	0.13716	0.0869	0.03193	0.01615	0.00558	-0.00373
517	0.26084	0.13864	0.08796	0.03267	0.01673	0.00588	-0.00356
517.5	0.26346	0.13985	0.0889	0.03317	0.0171	0.00612	-0.00353
518	0.26579	0.14122	0.08973	0.0334	0.0178	0.00677	-0.0033
518.5	0.26857	0.14295	0.09077	0.03405	0.01797	0.00722	-0.00324
519	0.27096	0.14452	0.09174	0.0347	0.01872	0.00774	-0.0027
519.5	0.27367	0.1457	0.09275	0.03519	0.01874	0.00762	-0.00225
520	0.27616	0.14658	0.09332	0.03525	0.01882	0.00757	-0.00227
520.5	0.2786	0.14799	0.0939	0.03519	0.01857	0.00744	-0.00263
521	0.28102	0.14967	0.09487	0.03604	0.01927	0.00782	-0.00266
521.5	0.28378	0.15146	0.0959	0.03676	0.01991	0.00807	-0.00231
522	0.28713	0.15328	0.09727	0.03811	0.02072	0.00841	-0.00178
522.5	0.29005	0.15471	0.09813	0.03874	0.02093	0.00855	-0.0015
523	0.2923	0.15595	0.09884	0.03928	0.02102	0.00869	-0.00148
523.5	0.29472	0.15734	0.09947	0.03955	0.02096	0.00879	-0.00153
524	0.29724	0.15872	0.10016	0.03981	0.02124	0.00882	-0.00163
524.5	0.30023	0.16039	0.10116	0.04059	0.02154	0.00889	-0.00165
525	0.30242	0.1616	0.10219	0.04081	0.02186	0.00927	-0.00172
525.5	0.30478	0.16294	0.1028	0.04108	0.0222	0.00913	-0.00211
526	0.30771	0.16464	0.10397	0.04166	0.02265	0.00972	-0.00151
526.5	0.31145	0.16692	0.10527	0.0425	0.02311	0.01035	-0.00082
527	0.31467	0.16881	0.10674	0.04325	0.02318	0.01106	-0.00057
527.5	0.31776	0.17073	0.10795	0.04375	0.02365	0.01122	-0.00064
528	0.32074	0.17252	0.10888	0.04456	0.02426	0.01151	-0.00061
528.5	0.32423	0.17484	0.11013	0.04545	0.02499	0.01218	0.00038
529	0.32737	0.1765	0.11081	0.04582	0.02529	0.01233	0.00073
529.5	0.33004	0.17784	0.11145	0.04581	0.02542	0.01212	0.00072
530	0.3335	0.17949	0.11194	0.04643	0.02534	0.01206	0.00045
530.5	0.33697	0.1812	0.11283	0.04684	0.02569	0.01214	0.00041
531	0.34115	0.18372	0.11444	0.04816	0.0264	0.0128	0.00065
531.5	0.34447	0.18591	0.11616	0.04894	0.02725	0.01335	0.00123
532	0.3478	0.18816	0.11764	0.0497	0.02758	0.01377	0.00125
532.5	0.3505	0.18959	0.11848	0.04983	0.02746	0.01345	0.00099
533	0.35372	0.19109	0.11953	0.05026	0.02738	0.01338	0.00067
533.5	0.35715	0.19327	0.12048	0.05099	0.02772	0.0138	0.00093
534	0.36028	0.19504	0.12139	0.05152	0.0279	0.01403	0.00142
534.5	0.36356	0.19699	0.1227	0.05232	0.0288	0.01434	0.002
535	0.36716	0.19895	0.12411	0.05308	0.02923	0.01465	0.00229
535.5	0.37126	0.20154	0.12585	0.05433	0.03032	0.01569	0.00264
536	0.37513	0.20383	0.12699	0.05503	0.03079	0.01637	0.00273
536.5	0.37879	0.2056	0.12819	0.05594	0.0314	0.01664	0.00299
537	0.38239	0.20733	0.12934	0.05646	0.03148	0.01665	0.00299
537.5	0.38628	0.20929	0.13051	0.05722	0.03178	0.01645	0.00298
538	0.38977	0.21146	0.13171	0.0579	0.0322	0.01695	0.00297
538.5	0.39354	0.21355	0.13278	0.05869	0.03269	0.01711	0.00323
539	0.39703	0.21577	0.13401	0.05918	0.03289	0.01757	0.00322
539.5	0.40081	0.21809	0.13539	0.05987	0.03348	0.01755	0.00346
540	0.40491	0.22049	0.13701	0.0606	0.03437	0.01777	0.00356
540.5	0.40936	0.22294	0.13851	0.06168	0.03506	0.01802	0.00398
541	0.41425	0.22546	0.13987	0.06243	0.03529	0.01855	0.00429
541.5	0.41832	0.22781	0.14121	0.06329	0.03575	0.01922	0.00512
542	0.42222	0.23017	0.14242	0.06394	0.03603	0.01979	0.00521
542.5	0.42601	0.2326	0.14427	0.06497	0.03682	0.02049	0.00572
543	0.43022	0.23499	0.14589	0.06584	0.03731	0.02098	0.00574
543.5	0.43436	0.23734	0.14778	0.06665	0.03817	0.02151	0.00614
544	0.43865	0.23959	0.14918	0.06752	0.03848	0.02156	0.00623
544.5	0.44304	0.24191	0.15062	0.0686	0.03882	0.02147	0.00617
545	0.44713	0.24415	0.15188	0.06979	0.0391	0.02167	0.00645
545.5	0.45088	0.2465	0.15288	0.07054	0.03963	0.02214	0.00658
546	0.45485	0.24898	0.15431	0.07128	0.04036	0.02295	0.00718
546.5	0.45949	0.25149	0.1556	0.07179	0.04093	0.02311	0.00723
547	0.46411	0.25405	0.15743	0.07264	0.04159	0.02361	0.00773
547.5	0.46873	0.25672	0.15906	0.07348	0.04197	0.02414	0.00768
548	0.47291	0.25951	0.16099	0.07491	0.04272	0.02451	0.0083
548.5	0.47752	0.26232	0.1627	0.07591	0.04342	0.02505	0.00868
549	0.48199	0.26549	0.16413	0.0769	0.04378	0.02509	0.00902
549.5	0.48684	0.26818	0.16565	0.07741	0.04416	0.02566	0.0093
550	0.49176	0.27106	0.16732	0.0784	0.04461	0.0261	0.00941
550.5	0.49657	0.27305	0.16876	0.07902	0.04492	0.02657	0.00923
551	0.50131	0.2755	0.17051	0.07992	0.04552	0.02694	0.00916
551.5	0.50559	0.27774	0.17176	0.08073	0.04588	0.02692	0.00939
552	0.50997	0.28047	0.17349	0.082	0.04688	0.02727	0.01003
552.5	0.51423	0.28299	0.17494	0.08278	0.04759	0.02758	0.01043
553	0.51858	0.28561	0.17622	0.08351	0.04798	0.02787	0.01059
553.5	0.52342	0.28838	0.17801	0.08445	0.04838	0.02825	0.01094
554	0.52841	0.29138	0.17965	0.08549	0.04893	0.02863	0.01112
554.5	0.5334	0.29437	0.18209	0.08647	0.04987	0.02951	0.0112
555	0.53773	0.2971	0.18386	0.08727	0.05049	0.03009	0.01142
555.5	0.5423	0.29977	0.18557	0.08845	0.0511	0.03088	0.01171
556	0.54727	0.30262	0.18702	0.08982	0.05161	0.0315	0.0121
556.5	0.5526	0.30539	0.18864	0.09089	0.05224	0.03184	0.01225
557	0.5581	0.30865	0.19016	0.09172	0.05263	0.03205	0.01256
557.5	0.56342	0.31149	0.19175	0.09254	0.05318	0.03219	0.01304
558	0.56909	0.31509	0.19376	0.09358	0.05396	0.03275	0.01361
558.5	0.57433	0.318	0.19565	0.09446	0.05457	0.03323	0.01378
559	0.57987	0.321	0.19767	0.09555	0.0554	0.03354	0.01371
559.5	0.58555	0.32398	0.1993	0.0968	0.05623	0.03393	0.01398
560	0.59119	0.32712	0.20116	0.098	0.0572	0.03451	0.01426
560.5	0.59653	0.33048	0.20291	0.09911	0.05803	0.03505	0.0146
561	0.60162	0.33355	0.20501	0.1002	0.05862	0.0357	0.01488
561.5	0.60699	0.33693	0.2073	0.10162	0.05925	0.03617	0.01529
562	0.61311	0.34019	0.20955	0.10316	0.05966	0.03688	0.0159
562.5	0.61922	0.34326	0.21148	0.10396	0.06014	0.03743	0.01607
563	0.62503	0.34642	0.21346	0.10522	0.06057	0.03813	0.01655
563.5	0.63032	0.34949	0.21524	0.10578	0.0612	0.03831	0.01653
564	0.63544	0.3531	0.21691	0.10692	0.06162	0.0386	0.01682
564.5	0.6407	0.35622	0.21883	0.10765	0.06229	0.03884	0.01679
565	0.64671	0.36017	0.22121	0.1092	0.06322	0.0396	0.01764
565.5	0.65269	0.36313	0.22335	0.11056	0.06408	0.03983	0.01788
566	0.65887	0.36662	0.22542	0.11183	0.065	0.04018	0.01834
566.5	0.66445	0.36918	0.22716	0.11272	0.0656	0.04051	0.01826
567	0.67057	0.37262	0.22922	0.11419	0.06638	0.04158	0.01869
567.5	0.67663	0.37612	0.23112	0.11547	0.0671	0.04257	0.01919
568	0.6824	0.37968	0.23304	0.11675	0.06776	0.04293	0.01948
568.5	0.68833	0.38315	0.23526	0.11754	0.0685	0.04328	0.01982
569	0.69442	0.38666	0.2373	0.11872	0.06929	0.04353	0.02003
569.5	0.70049	0.39003	0.23956	0.1198	0.06979	0.04424	0.02031
570	0.7063	0.39318	0.24189	0.12111	0.07055	0.04468	0.02062
570.5	0.71232	0.39647	0.24424	0.12222	0.07123	0.04527	0.02083
571	0.7185	0.40062	0.24661	0.12364	0.0724	0.04617	0.0213
571.5	0.72486	0.40444	0.24858	0.12466	0.0732	0.0467	0.02168
572	0.73098	0.4085	0.25057	0.12606	0.07405	0.04713	0.02237
572.5	0.73699	0.41177	0.25226	0.1272	0.07466	0.04725	0.02306
573	0.74305	0.41549	0.25431	0.12877	0.07538	0.04783	0.02377
573.5	0.7495	0.41871	0.25642	0.13	0.07602	0.04832	0.02389
574	0.75606	0.42221	0.25885	0.13133	0.07667	0.04881	0.02389
574.5	0.76261	0.42599	0.26095	0.13241	0.07746	0.04923	0.02375
575	0.76905	0.42978	0.26346	0.13389	0.07809	0.05	0.0242
575.5	0.77589	0.43352	0.26586	0.13521	0.07892	0.05051	0.02458
576	0.78281	0.43711	0.26812	0.13641	0.07954	0.05106	0.02488
576.5	0.78966	0.44099	0.26987	0.13763	0.08046	0.05157	0.02518
577	0.79595	0.44483	0.27194	0.13881	0.08104	0.05233	0.02541
577.5	0.80275	0.44872	0.27427	0.14038	0.0822	0.05329	0.02589
578	0.80936	0.45254	0.27691	0.14189	0.08314	0.05419	0.02611
578.5	0.81689	0.45675	0.27969	0.14363	0.08487	0.05555	0.02694
579	0.82334	0.46076	0.28211	0.14498	0.08593	0.05662	0.0273
579.5	0.83042	0.46486	0.28481	0.14638	0.08688	0.05718	0.028
580	0.83665	0.46868	0.28702	0.14774	0.08738	0.05727	0.02837
580.5	0.84333	0.47271	0.28947	0.14908	0.08774	0.0573	0.02901
581	0.84967	0.47636	0.29132	0.15005	0.08829	0.05728	0.02885
581.5	0.85684	0.48032	0.29344	0.15096	0.08881	0.05738	0.02874
582	0.86408	0.48431	0.2958	0.15249	0.0899	0.05779	0.02894
582.5	0.87134	0.48855	0.29825	0.15409	0.09089	0.05872	0.02968
583	0.87823	0.49254	0.30075	0.1558	0.09202	0.0597	0.03022
583.5	0.88518	0.49649	0.30324	0.15711	0.09289	0.06038	0.03071
584	0.89198	0.50029	0.30587	0.15848	0.09354	0.06101	0.03105
584.5	0.89886	0.50395	0.30772	0.15948	0.0938	0.06128	0.03115
585	0.90593	0.50763	0.30988	0.16089	0.09418	0.06188	0.03098
585.5	0.9137	0.51182	0.31208	0.1626	0.09521	0.06264	0.03163
586	0.92084	0.51615	0.31485	0.16424	0.0963	0.06337	0.03199
586.5	0.92762	0.52012	0.31742	0.16554	0.09751	0.06399	0.03265
587	0.93506	0.52458	0.32011	0.1666	0.09796	0.06438	0.03265
587.5	0.94272	0.52917	0.32303	0.16833	0.09926	0.06562	0.03355
588	0.95033	0.53408	0.32561	0.16948	0.10002	0.06636	0.03402
588.5	0.95794	0.53821	0.32833	0.1714	0.10121	0.06721	0.03454
589	0.96606	0.5429	0.33126	0.17365	0.10207	0.06788	0.03516
589.5	0.97362	0.54708	0.33375	0.17552	0.10272	0.06843	0.0354
590	0.98084	0.55156	0.33648	0.17678	0.10376	0.06903	0.03596
590.5	0.98825	0.55597	0.33873	0.17771	0.10475	0.0694	0.03627
591	0.99635	0.56037	0.34171	0.17955	0.10604	0.0703	0.03693
591.5	1.00405	0.56459	0.34429	0.18113	0.10708	0.07135	0.03759
592	1.01127	0.56812	0.34655	0.18232	0.10748	0.07181	0.0376
592.5	1.01871	0.57242	0.34873	0.18349	0.10807	0.07225	0.03816
593	1.02528	0.57673	0.35073	0.18481	0.10883	0.07234	0.03842
593.5	1.03248	0.5819	0.35337	0.18638	0.1096	0.07325	0.03939
594	1.0397	0.58626	0.35618	0.18815	0.11045	0.07391	0.04011
594.5	1.04842	0.59085	0.35914	0.18998	0.11158	0.07483	0.04035
595	1.0557	0.5945	0.36154	0.19138	0.11294	0.07532	0.04035
595.5	1.0635	0.59928	0.36439	0.1931	0.11429	0.07613	0.04067
596	1.07074	0.60352	0.36675	0.19454	0.11487	0.07672	0.04109
596.5	1.07849	0.60793	0.36982	0.19637	0.11573	0.07746	0.04166
597	1.08579	0.61182	0.3722	0.19726	0.11636	0.07802	0.0417
597.5	1.09322	0.61633	0.37519	0.1986	0.11735	0.07868	0.04221
598	1.1012	0.62052	0.37773	0.20017	0.11837	0.07924	0.04263
598.5	1.10888	0.62448	0.38063	0.20182	0.119	0.07979	0.04282
599	1.11603	0.62831	0.38321	0.20319	0.11979	0.08061	0.04315
599.5	1.12413	0.63257	0.38597	0.20441	0.12057	0.08142	0.04344
600	1.13163	0.63718	0.38786	0.20597	0.12181	0.08253	0.04406
600.5	1.13984	0.64181	0.3901	0.20746	0.12249	0.08293	0.04454
601	1.14746	0.64718	0.39239	0.20902	0.12318	0.08363	0.04497
601.5	1.15572	0.65195	0.39513	0.21018	0.12384	0.08374	0.0454
602	1.16393	0.65613	0.39806	0.21198	0.12488	0.08445	0.04557
602.5	1.17077	0.65956	0.40069	0.21337	0.12571	0.08486	0.04599
603	1.17913	0.66388	0.40352	0.21533	0.12704	0.08571	0.04636
603.5	1.18615	0.66836	0.40635	0.21663	0.12829	0.08633	0.04689
604	1.19622	0.67335	0.40922	0.21835	0.12928	0.08705	0.04714
604.5	1.2037	0.67825	0.41218	0.22058	0.13004	0.08809	0.04796
605	1.21239	0.68292	0.41492	0.22243	0.13076	0.08881	0.04856
605.5	1.21888	0.68745	0.41781	0.22423	0.13183	0.08966	0.04943
606	1.22668	0.69212	0.4203	0.22533	0.13268	0.09014	0.0496
606.5	1.23411	0.69688	0.42274	0.22671	0.13377	0.09089	0.04975
607	1.2416	0.70109	0.42517	0.22794	0.13511	0.09139	0.05002
607.5	1.24977	0.70527	0.42794	0.22969	0.13652	0.09209	0.0502
608	1.25831	0.70975	0.43085	0.23173	0.13771	0.09284	0.05107
608.5	1.26686	0.71485	0.43368	0.23318	0.13829	0.09348	0.05135
609	1.27373	0.71918	0.43631	0.23425	0.13881	0.09411	0.05213
609.5	1.28088	0.72294	0.43863	0.23502	0.13932	0.09464	0.05248
610	1.28853	0.72677	0.44117	0.23654	0.14	0.09524	0.05285
610.5	1.29735	0.7317	0.4438	0.23825	0.14106	0.09579	0.05319
611	1.30627	0.73664	0.44642	0.23978	0.14191	0.09632	0.05341
611.5	1.315	0.74156	0.44886	0.24138	0.14293	0.09705	0.05383
612	1.32311	0.74557	0.45148	0.24298	0.14363	0.09774	0.05415
612.5	1.33139	0.75023	0.4544	0.24496	0.14461	0.09859	0.05445
613	1.33857	0.75425	0.45725	0.24629	0.1454	0.09914	0.05471
613.5	1.34735	0.75921	0.46009	0.24793	0.14644	0.10006	0.05521
614	1.35451	0.76411	0.46303	0.24917	0.14738	0.10063	0.0556
614.5	1.36365	0.76908	0.46625	0.25118	0.14838	0.1014	0.05624
615	1.37135	0.77342	0.46897	0.25268	0.14905	0.10183	0.05663
615.5	1.38034	0.77757	0.47154	0.25456	0.15006	0.10259	0.05714
616	1.38842	0.7825	0.47395	0.25622	0.15141	0.10332	0.0575
616.5	1.39674	0.78743	0.47699	0.25787	0.15303	0.10411	0.0581
617	1.40447	0.79174	0.47949	0.25931	0.15406	0.10487	0.05901
617.5	1.41216	0.79567	0.48238	0.26046	0.15458	0.10553	0.05944
618	1.41931	0.79956	0.48487	0.26139	0.15493	0.10622	0.05967
618.5	1.42776	0.8045	0.48776	0.26289	0.15561	0.10685	0.05951
619	1.43694	0.8093	0.49044	0.26479	0.15696	0.10768	0.06036
619.5	1.44766	0.81402	0.49282	0.2671	0.15804	0.10796	0.06061
620	1.45548	0.81819	0.4951	0.26918	0.15903	0.10855	0.06105
620.5	1.46203	0.8229	0.49743	0.27073	0.15961	0.10899	0.06112
621	1.46772	0.82756	0.49975	0.27194	0.16052	0.10967	0.06159
621.5	1.47511	0.83235	0.50244	0.2728	0.16122	0.11013	0.06197
622	1.48289	0.83651	0.50564	0.27423	0.16209	0.11079	0.06235
622.5	1.49103	0.84106	0.50893	0.27599	0.16316	0.11198	0.06287
623	1.49869	0.8455	0.51159	0.27734	0.16458	0.11284	0.06334
623.5	1.50649	0.8504	0.5139	0.27886	0.16546	0.11347	0.06383
624	1.5146	0.85514	0.51656	0.28007	0.16631	0.1138	0.0644
624.5	1.52265	0.85953	0.51949	0.28185	0.16678	0.11434	0.06512
625	1.53043	0.86379	0.52224	0.2833	0.16785	0.11516	0.06601
625.5	1.53816	0.86752	0.52481	0.28489	0.16866	0.11601	0.06625
626	1.54582	0.87176	0.52747	0.28659	0.16979	0.11691	0.06656
626.5	1.55402	0.87571	0.52964	0.28824	0.17074	0.11739	0.0663
627	1.56255	0.88036	0.53147	0.2897	0.17155	0.11768	0.06681
627.5	1.57005	0.88474	0.53387	0.291	0.17218	0.11798	0.06692
628	1.57768	0.88875	0.5363	0.29218	0.17278	0.11861	0.06719
628.5	1.58379	0.89262	0.53898	0.29345	0.17325	0.11913	0.06701
629	1.59171	0.89751	0.54159	0.29478	0.17421	0.11997	0.0673
629.5	1.59953	0.90274	0.54451	0.29642	0.17517	0.12055	0.06787
630	1.60818	0.90725	0.54752	0.29801	0.17619	0.12149	0.06863
630.5	1.61491	0.91077	0.5497	0.29951	0.17698	0.12204	0.06906
631	1.62145	0.91449	0.5516	0.30056	0.17755	0.12234	0.06897
631.5	1.62862	0.91862	0.55388	0.30192	0.17847	0.12282	0.06936
632	1.6375	0.92337	0.55672	0.30348	0.17953	0.12375	0.06995
632.5	1.64561	0.92699	0.55963	0.305	0.18056	0.12458	0.07073
633	1.65307	0.9309	0.56192	0.30599	0.18153	0.12517	0.07093
633.5	1.66014	0.93465	0.56363	0.30674	0.18224	0.12524	0.07093
634	1.66776	0.9393	0.56565	0.30793	0.18298	0.12581	0.07118
634.5	1.67479	0.94398	0.56756	0.30964	0.18368	0.12618	0.07145
635	1.6825	0.9482	0.5705	0.31198	0.18468	0.12713	0.07224
635.5	1.69013	0.95269	0.57294	0.31433	0.18556	0.12782	0.073
636	1.69758	0.95691	0.57581	0.31564	0.18631	0.12864	0.07378
636.5	1.70504	0.96109	0.57824	0.31637	0.18668	0.12874	0.07374
637	1.71259	0.965	0.58112	0.31705	0.18727	0.12911	0.07377
637.5	1.72004	0.96884	0.58472	0.31817	0.18838	0.12967	0.07395
638	1.72762	0.97251	0.5874	0.31985	0.18953	0.13083	0.0744
638.5	1.73468	0.97712	0.58985	0.32123	0.19077	0.13174	0.07503
639	1.74282	0.98181	0.59128	0.32297	0.19121	0.13237	0.07535
639.5	1.74985	0.98758	0.59345	0.32438	0.19208	0.1328	0.07625
640	1.75733	0.99144	0.59591	0.32601	0.19298	0.13349	0.07685
640.5	1.76381	0.9945	0.59802	0.32705	0.19389	0.13411	0.07694
641	1.77037	0.99704	0.59996	0.32816	0.1942	0.13428	0.07694
641.5	1.77696	1.0005	0.60145	0.32894	0.1944	0.13461	0.07668
642	1.78429	1.00512	0.60376	0.33082	0.19511	0.13514	0.07736
642.5	1.79247	1.0091	0.60585	0.33214	0.19618	0.136	0.07722
643	1.80026	1.01353	0.60845	0.33375	0.19692	0.13662	0.07762
643.5	1.8064	1.01726	0.6102	0.33467	0.19769	0.13708	0.07785
644	1.81146	1.02086	0.61269	0.33604	0.19879	0.13724	0.07857
644.5	1.81772	1.02499	0.615	0.33711	0.19994	0.13785	0.07894
645	1.82556	1.02883	0.61832	0.33844	0.20092	0.13847	0.07927
645.5	1.83239	1.03296	0.62011	0.33923	0.20117	0.13926	0.07941
646	1.83823	1.03628	0.62204	0.34052	0.20202	0.14022	0.07975
646.5	1.84443	1.03974	0.6235	0.34152	0.20232	0.14098	0.0799
647	1.8504	1.04346	0.62602	0.34309	0.20314	0.14166	0.08051
647.5	1.85883	1.04712	0.62837	0.34438	0.2037	0.14183	0.08091
648	1.86572	1.05055	0.62984	0.34532	0.20466	0.14195	0.08117
648.5	1.87318	1.05398	0.63125	0.34607	0.20533	0.1423	0.08132
649	1.87878	1.05697	0.63295	0.34658	0.20588	0.14257	0.08125
649.5	1.88503	1.06129	0.63597	0.34846	0.20685	0.14322	0.08184
650	1.8906	1.06491	0.63813	0.35019	0.20733	0.14361	0.08193
650.5	1.89795	1.06919	0.64013	0.35208	0.20818	0.14424	0.08251
651	1.90236	1.07218	0.64143	0.35277	0.20839	0.14459	0.08259
651.5	1.90873	1.07588	0.64369	0.35355	0.20911	0.14523	0.08313
652	1.91331	1.07909	0.64564	0.35454	0.2096	0.14568	0.08363
652.5	1.92096	1.0821	0.64785	0.35579	0.21042	0.14613	0.08369
653	1.92767	1.08485	0.64981	0.35664	0.21121	0.14654	0.08389
653.5	1.93516	1.08827	0.65209	0.35762	0.21241	0.14699	0.08394
654	1.94122	1.09158	0.6535	0.35858	0.21307	0.14766	0.08447
654.5	1.94647	1.09563	0.65523	0.35988	0.21367	0.14837	0.08451
655	1.94981	1.09865	0.65635	0.36073	0.21385	0.14853	0.08465
655.5	1.95442	1.10203	0.65809	0.36107	0.21402	0.14816	0.08467
656	1.96236	1.10472	0.6596	0.36193	0.21454	0.14828	0.08518
656.5	1.9693	1.10786	0.66159	0.36279	0.21481	0.14855	0.08546
657	1.9763	1.11139	0.66357	0.36467	0.21602	0.14934	0.08584
657.5	1.9818	1.11549	0.66594	0.36591	0.21694	0.14999	0.0863
658	1.98862	1.1189	0.66756	0.36627	0.21758	0.1505	0.08643
658.5	1.99457	1.12219	0.66991	0.36707	0.21812	0.15107	0.08679
659	2.00027	1.12466	0.67163	0.36809	0.21843	0.15115	0.08672
659.5	2.00364	1.12776	0.67328	0.37012	0.21911	0.15159	0.08698
660	2.00928	1.13044	0.67453	0.37094	0.21939	0.15202	0.08695
660.5	2.01324	1.13357	0.67602	0.37197	0.21981	0.1527	0.08712
661	2.01919	1.1364	0.6778	0.37258	0.22048	0.15326	0.08758
661.5	2.02281	1.13928	0.67945	0.37357	0.22097	0.15376	0.08777
662	2.02851	1.1423	0.68097	0.37438	0.22177	0.15435	0.08814
662.5	2.03538	1.14454	0.68274	0.37518	0.22205	0.15442	0.08814
663	2.04135	1.14723	0.68388	0.37578	0.22256	0.15452	0.08866
663.5	2.04586	1.14989	0.68531	0.37654	0.22288	0.15455	0.08961
664	2.04799	1.15367	0.68675	0.37758	0.22389	0.15519	0.09003
664.5	2.05228	1.15725	0.68865	0.37889	0.22511	0.156	0.09071
665	2.05886	1.15966	0.69024	0.37939	0.22558	0.15645	0.08985
665.5	2.06449	1.16099	0.69125	0.37964	0.22513	0.15666	0.08924
666	2.06957	1.16271	0.69228	0.37953	0.22486	0.15653	0.08864
666.5	2.07224	1.16537	0.69333	0.37997	0.22489	0.156	0.08856
667	2.07654	1.16938	0.69519	0.38139	0.22618	0.15659	0.08945
667.5	2.08125	1.17193	0.69675	0.3826	0.22706	0.15703	0.09022
668	2.08832	1.17486	0.69824	0.38375	0.22823	0.15817	0.09111
668.5	2.09422	1.17637	0.69939	0.38397	0.22913	0.15826	0.09167
669	2.10004	1.17835	0.70029	0.38501	0.22952	0.15877	0.09119
669.5	2.10525	1.17938	0.70112	0.38673	0.22959	0.159	0.09096
670	2.10874	1.18152	0.70148	0.38834	0.22878	0.15886	0.09009
670.5	2.1126	1.1849	0.70306	0.38878	0.229	0.15926	0.09081
671	2.11556	1.18878	0.70433	0.38874	0.23014	0.15954	0.09102
671.5	2.12069	1.19177	0.70654	0.38907	0.23124	0.16073	0.09197
672	2.12569	1.19379	0.70814	0.38999	0.23171	0.16101	0.09192
672.5	2.12932	1.19542	0.71055	0.39082	0.23206	0.16163	0.09249
673	2.13326	1.19764	0.71149	0.39163	0.23287	0.1618	0.09258
673.5	2.13473	1.19983	0.71231	0.39174	0.23336	0.16188	0.09289
674	2.14053	1.20228	0.71269	0.39244	0.23361	0.16209	0.09275
674.5	2.1449	1.20387	0.71351	0.3928	0.23327	0.16222	0.09279
675	2.1514	1.20598	0.71454	0.39464	0.23364	0.16282	0.09311
675.5	2.15281	1.20749	0.71558	0.3955	0.23375	0.16267	0.09331
676	2.15571	1.21042	0.7169	0.39592	0.23399	0.16301	0.09363
676.5	2.15728	1.21258	0.71693	0.39566	0.23397	0.16262	0.09355
677	2.16245	1.21506	0.71764	0.39607	0.23421	0.16308	0.09366
677.5	2.16638	1.21722	0.71914	0.39651	0.2346	0.1631	0.09392
678	2.17058	1.21945	0.72102	0.39722	0.235	0.16394	0.09406
678.5	2.1724	1.22154	0.72225	0.39763	0.23575	0.16439	0.09417
679	2.17359	1.22265	0.72201	0.39839	0.23651	0.16449	0.09353
679.5	2.17785	1.22415	0.72274	0.39923	0.23691	0.16458	0.09336
680	2.18088	1.22505	0.72346	0.39947	0.23651	0.16437	0.09372
680.5	2.18648	1.22634	0.72492	0.39969	0.23662	0.16483	0.09499
681	2.18917	1.22873	0.72618	0.39985	0.23693	0.16504	0.09533
681.5	2.19205	1.23098	0.72684	0.40052	0.2376	0.1657	0.09538
682	2.19515	1.2336	0.72752	0.40093	0.23809	0.16592	0.09492
682.5	2.19718	1.23448	0.72805	0.40125	0.23816	0.16616	0.09495
683	2.2018	1.2363	0.72908	0.40148	0.23839	0.16633	0.09488
683.5	2.20403	1.23731	0.72984	0.40185	0.23826	0.16656	0.09461
684	2.21036	1.2394	0.73026	0.40206	0.23881	0.16657	0.09477
684.5	2.21545	1.24095	0.73093	0.40266	0.23889	0.16646	0.0948
685	2.22062	1.24304	0.73132	0.40341	0.23928	0.1669	0.09525
685.5	2.21854	1.24404	0.73267	0.40407	0.23969	0.16713	0.09537
686	2.21639	1.24629	0.73354	0.40445	0.24058	0.16826	0.09549
686.5	2.21877	1.2478	0.73461	0.40483	0.24141	0.1685	0.09551
687	2.22415	1.24867	0.73461	0.40528	0.24136	0.16843	0.0955
687.5	2.23048	1.24913	0.73501	0.40543	0.24097	0.16787	0.09552
688	2.23113	1.25052	0.73568	0.40571	0.24073	0.16773	0.09538
688.5	2.233	1.25129	0.73647	0.4056	0.24086	0.16777	0.09541
689	2.23206	1.25196	0.73704	0.40603	0.24135	0.16781	0.0958
689.5	2.23572	1.25216	0.73715	0.40608	0.24105	0.16776	0.09586
690	2.24032	1.25409	0.7375	0.40657	0.24117	0.16815	0.09586
690.5	2.24605	1.2554	0.73788	0.40705	0.241	0.16819	0.0957
691	2.25049	1.25697	0.73875	0.40783	0.24183	0.16875	0.09606
691.5	2.2512	1.25831	0.73937	0.40812	0.24229	0.16917	0.09666
692	2.25297	1.25935	0.73922	0.40785	0.24259	0.16934	0.09663
692.5	2.25307	1.26038	0.73919	0.40793	0.24224	0.16896	0.09674
693	2.25459	1.26059	0.73951	0.40809	0.24231	0.16845	0.09628
693.5	2.25419	1.26192	0.74016	0.4087	0.24253	0.1689	0.0967
694	2.25611	1.26187	0.74048	0.40892	0.24282	0.16927	0.09644
694.5	2.25555	1.26347	0.74082	0.40905	0.24281	0.16948	0.09636
695	2.25951	1.26461	0.74092	0.40895	0.24265	0.16934	0.09587
695.5	2.26006	1.26662	0.74111	0.40919	0.24284	0.16912	0.09639
696	2.26351	1.26649	0.74163	0.40943	0.243	0.16952	0.09648
696.5	2.26448	1.26691	0.74221	0.40953	0.24308	0.16973	0.09676
697	2.26693	1.26781	0.7427	0.40953	0.24374	0.16993	0.09682
697.5	2.27054	1.26927	0.74279	0.40955	0.24399	0.1698	0.09698
698	2.27572	1.26909	0.74293	0.40999	0.24463	0.1699	0.0971
698.5	2.27564	1.26937	0.74272	0.40971	0.24425	0.17005	0.09667
699	2.27743	1.26916	0.7426	0.40977	0.2442	0.17051	0.09653
699.5	2.27799	1.27061	0.74257	0.40968	0.24384	0.1706	0.09644
700	2.28213	1.27074	0.74251	0.40999	0.2434	0.17036	0.09634
700.5	2.28435	1.27255	0.74246	0.41031	0.24329	0.16997	0.09657
701	2.28618	1.27314	0.74242	0.41011	0.24352	0.1695	0.09703
701.5	2.28614	1.27325	0.74283	0.40993	0.24406	0.16964	0.09714
702	2.28187	1.27308	0.74274	0.41016	0.24439	0.16999	0.09736
702.5	2.27951	1.27375	0.74313	0.41031	0.24442	0.17025	0.09701
703	2.28214	1.27529	0.74318	0.41066	0.24401	0.17021	0.09684
703.5	2.28618	1.27544	0.74317	0.41001	0.24343	0.16971	0.0969
704	2.28353	1.27519	0.74299	0.40984	0.2434	0.16975	0.09671
704.5	2.27973	1.27507	0.74251	0.4092	0.24355	0.1697	0.09658
705	2.28021	1.27577	0.74284	0.40929	0.24388	0.17003	0.09609
705.5	2.28855	1.27614	0.74285	0.40928	0.24369	0.16986	0.09595
706	2.2942	1.27623	0.74312	0.40957	0.24365	0.17015	0.09633
706.5	2.29554	1.27685	0.74293	0.40988	0.2434	0.17018	0.09646
707	2.29182	1.27718	0.7426	0.41015	0.24331	0.17007	0.09634
707.5	2.29155	1.27683	0.7424	0.41006	0.2433	0.17016	0.09627
708	2.29379	1.27624	0.74187	0.40974	0.24352	0.17007	0.09655
708.5	2.2967	1.27651	0.74214	0.40961	0.24396	0.17052	0.09714
709	2.29535	1.27666	0.74246	0.40982	0.24411	0.17035	0.09699
709.5	2.29168	1.27629	0.74267	0.40982	0.244	0.16986	0.09617
710	2.28736	1.27552	0.74191	0.40942	0.24345	0.16946	0.09589
710.5	2.28869	1.27555	0.74166	0.40922	0.24329	0.16949	0.09563
711	2.29527	1.27581	0.74118	0.40905	0.24292	0.16954	0.09591
711.5	2.3003	1.27532	0.74117	0.40875	0.24252	0.16919	0.09528
712	2.30033	1.27568	0.7404	0.40812	0.24241	0.16889	0.09557
712.5	2.29857	1.27546	0.74026	0.40739	0.24271	0.16911	0.09533
713	2.3021	1.27646	0.74041	0.40826	0.2436	0.17017	0.09638
713.5	2.30539	1.27576	0.74057	0.40799	0.2431	0.1698	0.09587
714	2.30199	1.27545	0.74013	0.40827	0.2427	0.16976	0.09605
714.5	2.29626	1.27511	0.73906	0.40686	0.24226	0.169	0.09533
715	2.2944	1.27489	0.73823	0.40677	0.24257	0.16897	0.09525
715.5	2.29721	1.27444	0.73788	0.40646	0.24303	0.16884	0.09539
716	2.29793	1.27411	0.73769	0.40656	0.24268	0.16864	0.09563
716.5	2.2998	1.27291	0.73706	0.40638	0.24249	0.16877	0.0958
717	2.29976	1.2737	0.7368	0.40637	0.24227	0.1689	0.09556
717.5	2.30246	1.27331	0.73678	0.40632	0.24199	0.16937	0.09527
718	2.29831	1.27389	0.73632	0.406	0.24187	0.16898	0.0952
718.5	2.29785	1.27349	0.73566	0.40532	0.24155	0.16889	0.09511
719	2.29385	1.27301	0.73455	0.40457	0.24153	0.16845	0.09481
719.5	2.29329	1.2726	0.73396	0.40437	0.24126	0.16884	0.09436
720	2.27446	1.26827	0.73333	0.40448	0.24161	0.16926	0.09699
720.5	2.25429	1.2624	0.73138	0.4041	0.2418	0.1686	0.09655
721	2.23951	1.2586	0.731	0.4039	0.24226	0.16808	0.09724
721.5	2.23353	1.25769	0.7298	0.40315	0.24221	0.16729	0.0949
722	2.23562	1.25831	0.73033	0.40317	0.24223	0.16725	0.09496
722.5	2.23184	1.25793	0.73051	0.40308	0.24176	0.16724	0.09424
723	2.23617	1.25791	0.73084	0.40285	0.24133	0.16728	0.09396
723.5	2.23844	1.25741	0.73044	0.4022	0.24122	0.16787	0.09489
724	2.23693	1.25658	0.72844	0.40098	0.24096	0.16767	0.09652
724.5	2.23473	1.25565	0.72805	0.40099	0.24114	0.1677	0.09826
725	2.22984	1.25429	0.72754	0.4011	0.24037	0.1667	0.09819
725.5	2.22842	1.25323	0.7277	0.40126	0.2402	0.16642	0.09706
726	2.2297	1.25413	0.72625	0.40042	0.24007	0.16588	0.09557
726.5	2.22699	1.25563	0.72521	0.39982	0.24027	0.16623	0.09471
727	2.22797	1.25595	0.72693	0.39986	0.24019	0.16641	0.09497
727.5	2.22407	1.25326	0.72588	0.39894	0.24106	0.16628	0.09435
728	2.22601	1.24996	0.72608	0.39878	0.24081	0.1657	0.09467
728.5	2.23085	1.24834	0.72321	0.39867	0.24115	0.16595	0.09334
729	2.2358	1.24989	0.72361	0.39904	0.2399	0.16578	0.09341
729.5	2.23163	1.25075	0.72242	0.39846	0.23948	0.16626	0.09501
730	2.22889	1.24994	0.72151	0.39762	0.23913	0.16584	0.09533
730.5	2.22588	1.24621	0.72031	0.3972	0.23854	0.16578	0.09494
731	2.22761	1.24419	0.71956	0.39657	0.23822	0.16495	0.09233
731.5	2.22726	1.24453	0.71808	0.39614	0.23771	0.16467	0.09227
732	2.22592	1.24474	0.71725	0.39589	0.23751	0.16427	0.09141
732.5	2.22656	1.24335	0.71589	0.39547	0.23723	0.16411	0.09096
733	2.22564	1.24076	0.71522	0.39473	0.23637	0.16349	0.09043
733.5	2.22352	1.23918	0.71424	0.39387	0.23571	0.16301	0.09041
734	2.2234	1.23888	0.71316	0.39345	0.23586	0.16309	0.09062
734.5	2.22013	1.23748	0.71313	0.39303	0.23551	0.16254	0.09051
735	2.21808	1.23657	0.71439	0.39265	0.23547	0.16235	0.09035
735.5	2.21279	1.23568	0.71491	0.39271	0.23747	0.1632	0.09033
736	2.2111	1.23474	0.71369	0.39269	0.23742	0.16312	0.09016
736.5	2.21138	1.23345	0.71116	0.39276	0.23743	0.16326	0.09025
737	2.20821	1.23244	0.70935	0.39149	0.23443	0.16163	0.08992
737.5	2.20398	1.23158	0.70791	0.39054	0.23456	0.16216	0.08999
738	2.19801	1.23144	0.70763	0.39024	0.23424	0.16213	0.08987
738.5	2.19908	1.2311	0.7071	0.39058	0.23442	0.16226	0.08961
739	2.19963	1.23131	0.7064	0.39083	0.23464	0.1622	0.08959
739.5	2.20313	1.23016	0.70539	0.38973	0.2345	0.16182	0.08975
740	2.20542	1.22978	0.70475	0.38889	0.23593	0.16203	0.0904
740.5	2.20207	1.2282	0.70496	0.38787	0.23756	0.16075	0.08988
741	2.19919	1.22637	0.70347	0.38756	0.23888	0.16093	0.08957
741.5	2.19915	1.22376	0.70245	0.38696	0.23806	0.16269	0.08885
742	2.20021	1.2231	0.70062	0.3867	0.23641	0.16329	0.0892
742.5	2.2	1.22307	0.70077	0.38659	0.23445	0.16273	0.08893
743	2.19766	1.22211	0.69919	0.38579	0.23409	0.16006	0.08875
743.5	2.19444	1.22001	0.6979	0.3849	0.23451	0.15959	0.0885
744	2.1922	1.21782	0.69585	0.38418	0.23469	0.15909	0.08821
744.5	2.18239	1.21685	0.69532	0.38343	0.23412	0.15889	0.08799
745	2.1832	1.21479	0.69491	0.38307	0.23416	0.15876	0.08757
745.5	2.18944	1.21344	0.69435	0.38393	0.23443	0.15896	0.08792
746	2.19318	1.21157	0.69387	0.38389	0.23491	0.15886	0.08764
746.5	2.189	1.21131	0.69295	0.38315	0.23371	0.15884	0.08727
747	2.17601	1.20927	0.69151	0.38023	0.23302	0.15777	0.08667
747.5	2.17206	1.20686	0.69009	0.37982	0.23083	0.15745	0.08669
748	2.17543	1.20487	0.68926	0.37938	0.22962	0.15684	0.08645
748.5	2.17605	1.20496	0.68797	0.37959	0.22932	0.15697	0.08646
749	2.17567	1.20478	0.68733	0.3791	0.23042	0.15754	0.08638
749.5	2.16705	1.20458	0.68678	0.37888	0.23112	0.15802	0.08702
750	2.16402	1.20242	0.68629	0.37803	0.23205	0.1573	0.08701
750.5	2.16386	1.20103	0.68502	0.3771	0.2309	0.15597	0.08762
751	2.16744	1.19838	0.68371	0.37626	0.23011	0.15536	0.08725
751.5	2.17052	1.19613	0.68319	0.37556	0.2293	0.15582	0.08674
752	2.16472	1.19494	0.68211	0.37517	0.23055	0.156	0.08565
752.5	2.15827	1.19355	0.68098	0.37466	0.23104	0.15612	0.08521
753	2.15511	1.19156	0.67942	0.37418	0.23085	0.15633	0.08555
753.5	2.15377	1.18862	0.67851	0.37297	0.22928	0.15625	0.08559
754	2.15248	1.187	0.67661	0.37208	0.22775	0.15565	0.08516
754.5	2.15171	1.18696	0.67545	0.37155	0.22561	0.15508	0.08451
755	2.15519	1.18635	0.67313	0.37155	0.22468	0.1549	0.08374
755.5	2.15433	1.18346	0.67202	0.37059	0.22341	0.15474	0.0836
756	2.14624	1.1813	0.6732	0.37014	0.223	0.15425	0.08349
756.5	2.1419	1.18023	0.67304	0.37013	0.22425	0.15469	0.08402
757	2.14003	1.17939	0.67282	0.36994	0.22444	0.15632	0.08418
757.5	2.1416	1.17715	0.66929	0.36908	0.22412	0.15655	0.08401
758	2.13931	1.17762	0.66867	0.36796	0.22215	0.15562	0.08409
758.5	2.13551	1.17655	0.6672	0.36751	0.22212	0.1535	0.08414
759	2.13221	1.1751	0.66642	0.3671	0.22179	0.15334	0.08415
759.5	2.12588	1.1705	0.66539	0.36693	0.2216	0.15351	0.08449
760	2.12733	1.16936	0.66465	0.36654	0.22103	0.15389	0.08439
760.5	2.12737	1.16707	0.66306	0.36626	0.22018	0.15356	0.08451
761	2.12835	1.16572	0.66174	0.36546	0.21962	0.1528	0.08382
761.5	2.12704	1.16337	0.66038	0.36445	0.21905	0.15216	0.0836
762	2.1239	1.1621	0.6598	0.36292	0.21905	0.15181	0.08292
762.5	2.11842	1.1603	0.65877	0.36211	0.21841	0.1515	0.08255
763	2.11281	1.15939	0.65823	0.3623	0.21874	0.15167	0.08314
763.5	2.10698	1.15783	0.65669	0.36161	0.21792	0.15035	0.08326
764	2.1087	1.15649	0.6555	0.36097	0.21761	0.15006	0.08335
764.5	2.11039	1.15566	0.65397	0.36051	0.21641	0.1506	0.08227
765	2.10988	1.15513	0.65268	0.36207	0.21594	0.15061	0.08173
765.5	2.10968	1.15364	0.6518	0.36237	0.21537	0.15033	0.08129
766	2.10301	1.15062	0.65067	0.3607	0.21482	0.14812	0.08085
766.5	2.09902	1.15012	0.64947	0.35872	0.2147	0.14852	0.08109
767	2.09307	1.14786	0.6479	0.35715	0.21417	0.14833	0.08125
767.5	2.08989	1.14594	0.64607	0.35678	0.21382	0.14805	0.0808
768	2.09001	1.14268	0.64485	0.35742	0.21352	0.14796	0.08051
768.5	2.09103	1.143	0.64338	0.35843	0.21328	0.14746	0.07977
769	2.08804	1.14248	0.64272	0.35856	0.21327	0.14793	0.07989
769.5	2.08446	1.14223	0.64231	0.35846	0.21328	0.14747	0.07985
770	2.08018	1.13927	0.64113	0.35735	0.213	0.1472	0.07983
770.5	2.07969	1.13826	0.63986	0.3577	0.21264	0.14695	0.08018
771	2.07396	1.13485	0.63806	0.35552	0.21166	0.14657	0.07949
771.5	2.07114	1.13207	0.63685	0.35397	0.21168	0.14595	0.07942
772	2.06778	1.12854	0.63462	0.35208	0.21256	0.14544	0.07828
772.5	2.06833	1.1257	0.63299	0.35189	0.21349	0.14657	0.07839
773	2.06346	1.12414	0.63119	0.35167	0.21274	0.14645	0.07831
773.5	2.06301	1.12379	0.63052	0.35122	0.212	0.14594	0.07924
774	2.05879	1.1229	0.62959	0.35064	0.2122	0.14415	0.07908
774.5	2.05445	1.11951	0.62876	0.35042	0.21267	0.14395	0.07882
775	2.04696	1.11465	0.62733	0.34946	0.21161	0.14373	0.07822
775.5	2.04475	1.1113	0.62571	0.34935	0.20971	0.1436	0.07767
776	2.04116	1.11008	0.62461	0.3484	0.20845	0.14331	0.07714
776.5	2.03958	1.1097	0.62399	0.34732	0.20779	0.14317	0.07733
777	2.03676	1.108	0.62322	0.3456	0.20769	0.14304	0.07778
777.5	2.03494	1.10646	0.62178	0.3455	0.20763	0.14303	0.07756
778	2.03019	1.1043	0.61929	0.34566	0.20738	0.14289	0.07718
778.5	2.0274	1.10212	0.61816	0.3452	0.20658	0.14242	0.07679
779	2.02601	1.09908	0.61839	0.34363	0.20622	0.14154	0.07695
779.5	2.02404	1.09583	0.6174	0.34281	0.20586	0.14084	0.07611
780	2.01921	1.09382	0.61527	0.3414	0.20482	0.14084	0.07554
780.5	2.01508	1.09251	0.61275	0.33968	0.2045	0.14088	0.07527
781	2.01163	1.09018	0.61216	0.33778	0.20353	0.1405	0.07542
781.5	2.00985	1.08808	0.61135	0.33813	0.20339	0.13976	0.07524
782	2.00713	1.08633	0.61029	0.3388	0.2027	0.13946	0.07544
782.5	2.00575	1.0847	0.60877	0.33847	0.20198	0.13932	0.07489
783	2.00131	1.0818	0.60637	0.33519	0.20112	0.13846	0.07411
783.5	1.99388	1.07725	0.60327	0.33295	0.19894	0.13689	0.07233
784	1.98855	1.07248	0.60091	0.33222	0.19745	0.13559	0.07168
784.5	1.98389	1.07079	0.59957	0.33294	0.19656	0.13446	0.07124
785	1.981	1.06891	0.59843	0.33225	0.19641	0.1342	0.07108
785.5	1.97483	1.06776	0.59613	0.33086	0.19635	0.13362	0.07056
786	1.97112	1.06482	0.59444	0.32907	0.19531	0.13338	0.07008
786.5	1.9666	1.06248	0.59308	0.32842	0.19455	0.13255	0.06958
787	1.96645	1.06214	0.59341	0.32874	0.19492	0.13343	0.07066
787.5	1.96579	1.06109	0.59333	0.32937	0.19594	0.13394	0.07132
788	1.96432	1.0601	0.59193	0.32768	0.19595	0.13426	0.07109
788.5	1.96038	1.05727	0.59005	0.32555	0.19494	0.13339	0.07006
789	1.95723	1.05472	0.58807	0.32506	0.19392	0.13327	0.07102
789.5	1.95549	1.05172	0.58726	0.32539	0.19312	0.1332	0.07131
790	1.95197	1.04881	0.58498	0.32395	0.19191	0.1323	0.07028
790.5	1.94656	1.047	0.58377	0.32145	0.19147	0.13138	0.06837
791	1.94308	1.04617	0.58328	0.31981	0.19209	0.13171	0.0689
791.5	1.9417	1.04457	0.58376	0.32114	0.1924	0.1319	0.06972
792	1.93767	1.04197	0.58195	0.32189	0.19154	0.13166	0.06924
792.5	1.93435	1.0393	0.57967	0.32082	0.19004	0.13048	0.06786
793	1.92949	1.03687	0.57789	0.31843	0.18959	0.13043	0.06769
793.5	1.92735	1.03417	0.57591	0.31595	0.18917	0.12996	0.06776
794	1.92444	1.03058	0.57495	0.31541	0.18878	0.13036	0.06775
794.5	1.92158	1.02766	0.57408	0.31566	0.18747	0.13059	0.06678
795	1.91817	1.02612	0.57326	0.3152	0.18682	0.13094	0.06709
795.5	1.91279	1.02393	0.57171	0.3145	0.18668	0.13089	0.06709
796	1.9066	1.02276	0.56971	0.31412	0.18689	0.13039	0.06871
796.5	1.90328	1.02137	0.56799	0.31385	0.18637	0.13038	0.06932
797	1.90083	1.01983	0.56606	0.31313	0.18575	0.13007	0.07088
797.5	1.89944	1.01769	0.56497	0.31187	0.1855	0.13083	0.07068
798	1.89589	1.01479	0.56451	0.31207	0.1859	0.13154	0.07036
798.5	1.891	1.01201	0.56278	0.31186	0.18457	0.13141	0.06935
799	1.88825	1.00999	0.56134	0.30969	0.18367	0.13058	0.06928
799.5	1.88622	1.0076	0.56008	0.3075	0.18298	0.13013	0.06913
800	1.8842	1.00599	0.55913	0.30695	0.18341	0.12985	0.06877
800.5	1.87949	1.00329	0.55732	0.30753	0.18281	0.1295	0.06861
801	1.87427	1.00073	0.55573	0.30745	0.18301	0.1297	0.06948
801.5	1.86991	0.99795	0.55463	0.30648	0.18234	0.12961	0.06943
802	1.86721	0.99555	0.55392	0.30526	0.18202	0.12823	0.06746
802.5	1.86345	0.99473	0.55338	0.30525	0.18179	0.12682	0.06594
803	1.86183	0.99472	0.55345	0.30602	0.18259	0.12702	0.06646
803.5	1.86092	0.99445	0.55327	0.30688	0.18322	0.12743	0.06691
804	1.85983	0.9922	0.55262	0.3069	0.18285	0.12681	0.06698
804.5	1.85738	0.9898	0.55113	0.3063	0.18234	0.12502	0.06734
805	1.85187	0.98736	0.54944	0.30629	0.1817	0.12449	0.06743
805.5	1.84856	0.98517	0.54769	0.30483	0.1813	0.12385	0.06692
806	1.84337	0.98322	0.54632	0.30254	0.18064	0.12403	0.06568
806.5	1.83928	0.9812	0.54477	0.2994	0.18069	0.12355	0.06569
807	1.83673	0.97966	0.54374	0.29853	0.18014	0.12341	0.06561
807.5	1.83384	0.978	0.54256	0.29988	0.18	0.12322	0.06543
808	1.83094	0.97567	0.5412	0.29907	0.17934	0.12322	0.06535
808.5	1.82584	0.97375	0.53969	0.29753	0.17869	0.1231	0.06516
809	1.82222	0.97165	0.53848	0.29492	0.1788	0.12309	0.065
809.5	1.81736	0.97036	0.53749	0.29471	0.17863	0.12281	0.06486
810	1.81329	0.96787	0.53626	0.29419	0.17863	0.12253	0.06472
810.5	1.81019	0.96515	0.53484	0.29319	0.17777	0.12171	0.06457
811	1.80787	0.96208	0.53333	0.29225	0.17723	0.12114	0.064
811.5	1.80454	0.95983	0.53249	0.29159	0.17655	0.12106	0.06393
812	1.80215	0.95762	0.53156	0.29059	0.17596	0.12075	0.0642
812.5	1.80046	0.9561	0.53032	0.28952	0.17525	0.12063	0.06416
813	1.79621	0.95356	0.52863	0.28836	0.17497	0.12002	0.06406
813.5	1.79204	0.95187	0.52673	0.2878	0.17454	0.12	0.06343
814	1.78703	0.95013	0.52616	0.28787	0.17465	0.12007	0.06375
814.5	1.78467	0.9482	0.52477	0.28695	0.17391	0.11981	0.06321
815	1.78043	0.9454	0.52363	0.28603	0.17347	0.11916	0.06286
815.5	1.77713	0.94291	0.52175	0.28477	0.17274	0.11858	0.0624
816	1.77403	0.94048	0.52058	0.28446	0.17257	0.11844	0.06234
816.5	1.77051	0.93919	0.51888	0.28381	0.17178	0.11826	0.06237
817	1.76633	0.93683	0.5182	0.28298	0.17133	0.11787	0.06373
817.5	1.76395	0.93531	0.51857	0.28261	0.17108	0.11757	0.06396
818	1.76045	0.93341	0.51826	0.28232	0.17125	0.1176	0.06411
818.5	1.75867	0.9312	0.51638	0.2818	0.17059	0.11757	0.06254
819	1.75364	0.92941	0.51346	0.28117	0.16969	0.11709	0.0618
819.5	1.7513	0.92899	0.51164	0.28006	0.16897	0.1164	0.06083
820	1.74671	0.92696	0.5102	0.27937	0.16874	0.11596	0.06151
820.5	1.74231	0.92435	0.50884	0.27814	0.16838	0.11602	0.0617
821	1.7393	0.92075	0.50834	0.27811	0.16822	0.11625	0.06251
821.5	1.73511	0.91843	0.50752	0.2774	0.16773	0.11582	0.06122
822	1.73285	0.91671	0.50673	0.27645	0.16722	0.11541	0.06089
822.5	1.73181	0.91424	0.50471	0.27511	0.16644	0.11507	0.06019
823	1.7272	0.91233	0.50322	0.27597	0.16618	0.11527	0.06027
823.5	1.72222	0.91017	0.50195	0.27532	0.16601	0.11503	0.06044
824	1.71349	0.90724	0.50013	0.27431	0.16537	0.11423	0.06089
824.5	1.71032	0.90452	0.49862	0.27194	0.16451	0.11336	0.06177
825	1.70704	0.90186	0.49765	0.27141	0.164	0.11282	0.06217
825.5	1.70304	0.89929	0.49669	0.27095	0.16396	0.11254	0.06178
826	1.69842	0.89711	0.49558	0.27031	0.16358	0.112	0.06085
826.5	1.69537	0.89477	0.49361	0.26937	0.16293	0.1116	0.06051
827	1.6925	0.89412	0.49278	0.26901	0.16273	0.11163	0.06073
827.5	1.68935	0.89161	0.4917	0.26774	0.16224	0.11129	0.05984
828	1.68384	0.8891	0.49062	0.26719	0.16194	0.11089	0.05919
828.5	1.68094	0.88665	0.48969	0.26603	0.16142	0.11044	0.05835
829	1.67974	0.88568	0.48895	0.26616	0.16149	0.11084	0.05855
829.5	1.67723	0.88455	0.4881	0.26531	0.16131	0.11064	0.05832
830	1.6644	0.87873	0.48577	0.26381	0.15923	0.11026	0.05775
830.5	1.64496	0.87653	0.48667	0.26132	0.15878	0.10892	0.05696
831	1.63855	0.87096	0.48357	0.26002	0.16101	0.10866	0.05662
831.5	1.64233	0.86945	0.48137	0.25932	0.16122	0.11048	0.05581
832	1.64826	0.86317	0.47708	0.25946	0.15999	0.11079	0.056
832.5	1.65561	0.8592	0.47578	0.25872	0.15604	0.10985	0.05492
833	1.63592	0.8583	0.47452	0.25838	0.15569	0.10642	0.05481
833.5	1.63411	0.85852	0.47207	0.2572	0.15517	0.10546	0.0546
834	1.61499	0.85717	0.47109	0.25655	0.15441	0.1059	0.05531
834.5	1.6318	0.85187	0.4695	0.25469	0.15409	0.10661	0.05557
835	1.63179	0.85035	0.46908	0.2539	0.15399	0.10702	0.05492
835.5	1.626	0.84923	0.46633	0.25592	0.15396	0.10564	0.05448
836	1.6178	0.84848	0.46548	0.25694	0.1542	0.10582	0.0543
836.5	1.60565	0.84315	0.4642	0.25677	0.15347	0.10556	0.05407
837	1.59861	0.84143	0.46421	0.2529	0.15272	0.10597	0.05301
837.5	1.58378	0.8392	0.46241	0.25116	0.15132	0.10382	0.0523
838	1.58066	0.83881	0.45992	0.25054	0.15094	0.10163	0.05188
838.5	1.58268	0.83516	0.45912	0.24998	0.15084	0.10159	0.0524
839	1.59091	0.83271	0.45831	0.24895	0.15038	0.10525	0.0525
839.5	1.58593	0.83293	0.45809	0.24822	0.15032	0.10632	0.0519
840	1.58251	0.83134	0.45595	0.24706	0.15009	0.10531	0.05191
840.5	1.58477	0.8298	0.45497	0.24723	0.15005	0.10207	0.05179
841	1.58423	0.82562	0.45463	0.24702	0.14993	0.10247	0.05336
841.5	1.58288	0.82332	0.45408	0.24657	0.14936	0.10222	0.05268
842	1.57044	0.82027	0.45257	0.2455	0.14885	0.10165	0.05279
842.5	1.57632	0.81859	0.4508	0.24437	0.14781	0.10054	0.05128
843	1.58044	0.81777	0.45023	0.24435	0.14791	0.10064	0.05213
843.5	1.57657	0.8159	0.44931	0.24305	0.14777	0.10087	0.05161
844	1.56326	0.81457	0.44717	0.24263	0.14727	0.10046	0.05152
844.5	1.55066	0.81158	0.4443	0.24121	0.14688	0.09954	0.05064
845	1.55079	0.80999	0.4432	0.24123	0.14729	0.09929	0.05108
845.5	1.5519	0.80757	0.44438	0.24063	0.14726	0.09958	0.0513
846	1.54685	0.8065	0.44359	0.24023	0.14618	0.09903	0.0509
846.5	1.54167	0.80515	0.44233	0.23975	0.14983	0.09946	0.05089
847	1.53974	0.80335	0.43923	0.23927	0.15037	0.09926	0.05022
847.5	1.53777	0.80187	0.43839	0.23833	0.15022	0.0995	0.04963
848	1.52723	0.79888	0.43745	0.2376	0.14533	0.09873	0.05074
848.5	1.52034	0.79647	0.43666	0.23695	0.14477	0.09849	0.05159
849	1.51712	0.79414	0.43549	0.23691	0.1443	0.09833	0.05193
849.5	1.5175	0.79237	0.43475	0.23642	0.1442	0.09851	0.05015
850	1.51125	0.78912	0.43319	0.23307	0.14365	0.09839	0.04906
850.5	1.5048	0.78588	0.43169	0.23214	0.14382	0.09771	0.04839
851	1.49969	0.78546	0.4303	0.23587	0.14291	0.09702	0.04854
851.5	1.50224	0.78213	0.42921	0.23775	0.14202	0.09644	0.04871
852	1.50123	0.78003	0.42705	0.23685	0.14132	0.09477	0.04892
852.5	1.49911	0.78368	0.42362	0.23159	0.14127	0.09364	0.04797
853	1.49186	0.78376	0.42153	0.23105	0.14108	0.09279	0.04782
853.5	1.49074	0.78232	0.42621	0.23004	0.14079	0.09279	0.04741
854	1.48964	0.77121	0.4266	0.2286	0.14001	0.09178	0.0471
854.5	1.48953	0.76674	0.42646	0.22718	0.14013	0.0961	0.04709
855	1.47809	0.76432	0.41991	0.2268	0.1397	0.09693	0.04676
[truncated: 290 more rows]

[truncated: 60 more sheets: Figure 3e, Figure 3f, Figure 3g, Figure 3h, Figure 4c, Figure 4d, Figure 4e, Figure 4h, Figure 4i, Figure 4j, Figure 5c, Figure 5d, Figure 5i, Figure 6b, Figure 6c, Figure 6e, Figure 6f, Figure 6g, Figure 6h, Figure 7b …]
